# Supplementary material for: Genome-wide analysis of Enterococcus faecalis genes that facilitate interspecies competition with Lactobacillus crispatus
Source: J Bacteriol. 2025 Feb 4;207(3):e00438-24. doi: 10.1128/jb.00438-24 (PMC11925238; doi:10.1128/jb.00438-24)
Supplement: Table S1 — RNAseq data. [file jb.00438-24-s0002.xlsx]

## Sheet: Sheet1
Table S1. List of differentially expressed genes during co-culture with L. crispatus relative to E. faecalis single-species biofilm.
Locustag	Gene	Description	FeatureType	Log2FC	PValue	Benjamini_Hochberg_Adjusted_PValue	EF Single 1	EF Single 2	EF Single 3	EF Mixed 1	EF Mixed 2	EF Mixed 3
OG1RF_10003	yaaA	S4 domain protein YaaA	CDS	-1.14766	1.79895e-07	2.0459e-06	140.276	129.328	150.91	56.8224	62.1948	70.6611
OG1RF_10004	recF	recombination protein F	CDS	-1.4362	3.95132e-09	1.67563e-07	1643.98	1606.51	1666.53	645.784	644.489	526.836
OG1RF_10005	gyrB	DNA topoisomerase (ATP-hydrolyzing) subunit B	CDS	-1.09192	9.12151e-09	2.6482e-07	1494.22	1488.88	1564.24	683.448	764.426	685.404
OG1RF_10006	gyrA	DNA topoisomerase (ATP-hydrolyzing) subunit A	CDS	-1.37035	8.28649e-10	6.28156e-08	3943.59	3978.46	4154.17	1538.45	1646.01	1486.58
OG1RF_10017	levR	transcriptional regulatory protein LevR	CDS	-1.03379	9.25508e-09	2.6482e-07	371.548	381.12	392.215	189.571	185.506	184.118
OG1RF_10018	manX	PTS family mannose/fructose/sorbose porter component IIB	CDS	-1.6813	1.01645e-07	1.37891e-06	186.573	179.625	174.546	58.9996	65.395	44.2861
OG1RF_10020	manY	PTS family mannose/fructose/sorbose porter component IIC	CDS	-1.36649	7.41093e-09	2.3772e-07	495.622	475.95	441.583	180.482	201.09	166.493
OG1RF_10023		hypothetical protein	CDS	-2.48058	6.7529e-05	0.000222899	1282.95	1181.29	1470.4	253.197	285.999	165.89
OG1RF_10024		hypothetical protein	CDS	1.57507	0.0167096	0.0281531	2.77142	4.1804	4.585	7.72872	6.9917	19.3375
OG1RF_10030		ABC superfamily ATP binding cassette transporter permease subunit	CDS	-2.63509	5.31512e-05	0.000181857	1.91867	3.03629	2.60871	0.598704	0.173923	0.475512
OG1RF_10035		putative transcriptional regulator	CDS	-1.38489	1.19085e-06	8.46454e-06	16.06	14.6534	15.8103	6.85788	5.84381	5.19894
OG1RF_10043	cysE	serine O-acetyltransferase	CDS	1.00003	5.12619e-08	8.3284e-07	47.576	49.2847	47.0358	92.9624	95.7272	99.0651
OG1RF_10044	cysS	cysteine--tRNA ligase	CDS	1.12311	9.31423e-09	2.6482e-07	286.415	274.85	253.716	584.444	573.389	617.342
OG1RF_10045	cysS2	cysteine--tRNA ligase	CDS	1.44896	1.07706e-07	1.42208e-06	18.0142	18.1297	14.8222	41.4739	46.2287	51.3553
OG1RF_10067		hypothetical protein	CDS	-2.31205	1.0343e-05	4.54003e-05	3.37544	3.74036	4.54547	0.979697	0.904399	0.507213
OG1RF_10075		hypothetical protein	CDS	1.57792	0.00359557	0.00710032	0.248717	0.352034	0.434784	0.707559	1.28703	1.04613
OG1RF_10082		M protein trans-acting positive regulator	CDS	-1.40523	4.56839e-05	0.000159489	10.8725	9.4609	11.6997	5.49719	3.79152	2.97988
OG1RF_10083		M protein trans-acting positive regulator	CDS	-1.43137	9.48833e-06	4.26975e-05	8.27872	10.341	12.0949	3.5378	3.54803	4.24791
OG1RF_10086		M protein trans-acting positive regulator	CDS	-1.00968	3.97311e-06	2.14703e-05	110.679	113.663	133.795	53.9922	69.7083	54.0816
OG1RF_10089		formate/nitrite transporter	CDS	-1.28808	4.21759e-06	2.24043e-05	25.0494	23.1022	18.8143	8.76285	7.93088	10.6832
OG1RF_10091		hypothetical protein	CDS	-1.24965	1.44162e-07	1.75305e-06	70.3869	69.1746	64.7434	32.9287	27.2711	25.8679
OG1RF_10094	sdaA	L-serine dehydratase, iron-sulfur-dependent, alpha subunit	CDS	2.11151	6.47197e-09	2.34679e-07	7.24832	6.55663	5.88935	28.0847	31.5496	25.5826
OG1RF_10095	serS	serine--tRNA ligase	CDS	2.09749	3.72422e-08	6.90866e-07	10.4106	13.4213	9.24905	51.543	49.8811	40.1015
OG1RF_10098	argR	arginine repressor	CDS	-1.08072	4.48371e-06	2.34691e-05	16.1666	17.9537	16.2847	8.49071	8.20916	7.16439
OG1RF_10104		ThiJ/PfpI family protein	CDS	-1.45377	2.55219e-09	1.27122e-07	152.179	169.284	158.538	57.8021	55.0988	62.2921
OG1RF_10105		ArsR family transcriptional regulator	CDS	-1.32325	2.2467e-07	2.44292e-06	41.2515	49.6808	42.3717	18.7775	15.5835	18.9254
OG1RF_10119	add	adenosine deaminase	CDS	-1.18056	0.000128852	0.000382884	25.3336	32.3431	27.9053	10.0691	10.818	16.6746
OG1RF_10122	deoC	deoxyribose-phosphate aldolase	CDS	1.00229	4.5881e-07	4.0852e-06	89.3605	94.389	92.53	180.591	163.348	209.447
OG1RF_10124		ABC superfamily ATP binding cassette transporter, binding protein	CDS	1.16133	2.05922e-05	8.12645e-05	112.633	120.704	123.518	242.693	222.413	332.922
OG1RF_10125		ABC superfamily ATP binding cassette transporter, binding protein	CDS	1.05003	4.85553e-08	7.99246e-07	125.46	122.288	132.53	250.422	250.936	286.005
OG1RF_10181		M20D family peptidase	CDS	1.03156	4.72636e-06	2.44831e-05	17.9076	13.8173	16.0475	33.854	29.1495	34.7758
OG1RF_10187	brnQ	LIVCS family branched chain amino acid:cation symporter	CDS	-1.28861	3.52985e-06	1.9626e-05	32.049	31.9031	40.7512	16.165	15.2009	11.6025
OG1RF_10200	pth	aminoacyl-tRNA hydrolase	CDS	1.17956	7.12542e-09	2.3772e-07	108.76	105.918	104.388	257.606	232.709	232.494
OG1RF_10210	hslO	chaperonin HslO	CDS	1.19224	3.15134e-07	3.09202e-06	227.327	214.829	167.629	471.942	440.129	481.377
OG1RF_10211	dus	tRNA-dihydrouridine synthase	CDS	1.01901	1.07945e-07	1.42208e-06	373.253	334.564	298.539	682.033	678.751	678.683
OG1RF_10239	napA	periplasmic nitrate reductase NapA	CDS	-1.06437	2.289e-08	4.81266e-07	629.432	634.717	596.919	273.227	298.626	317.991
OG1RF_10240	copY	transcriptional repressor CopY	CDS	1.10137	0.000812628	0.00187737	7.60363	7.26069	7.11465	12.1374	12.4877	22.3808
OG1RF_10243		hypothetical protein	CDS	-1.97791	2.23786e-10	3.2936e-08	90.604	90.2086	95.9293	23.8393	24.9405	21.4932
OG1RF_10244		GntR family transcriptional regulator	CDS	-1.5799	2.87193e-07	2.92096e-06	16.8062	15.7095	14.7827	5.98704	5.14812	4.75512
OG1RF_10249	sugE2	quaternary ammonium compound-resistance protein SugE	CDS	1.45297	9.79359e-07	7.28049e-06	6.85748	5.85256	7.0356	18.3421	15.3748	20.4153
OG1RF_10255	lysC	aspartate kinase	CDS	-1.01212	0.000571162	0.00138474	6.78642	8.66883	8.2609	2.99352	5.00898	3.6456
OG1RF_10262		S-layer protein	CDS	-1.14679	1.64752e-06	1.07909e-05	32.8662	31.419	25.4151	13.0082	13.0094	14.4556
OG1RF_10263		S-layer protein	CDS	-2.45562	7.26709e-09	2.3772e-07	23.6636	20.3299	21.1859	3.80993	3.33932	4.69172
OG1RF_10264	mqo	malate:quinone oxidoreductase	CDS	-3.17948	0.000698526	0.0016519	0.461903	0.572055	0.47431	0.0544276	0.0695692	0.0317008
OG1RF_10265		ankyrin repeat family protein	CDS	-1.29563	1.80924e-05	7.25435e-05	23.6636	17.4697	14.585	7.89201	8.00045	6.84738
OG1RF_10266		amidohydrolase	CDS	-1.34027	3.26115e-09	1.45704e-07	110.75	102.926	101.384	42.2903	41.4284	40.7356
OG1RF_10270		hypothetical protein	CDS	-1.37323	1.16162e-08	3.12513e-07	276.609	292.144	342.808	119.686	111.137	121.065
OG1RF_10275		sodium/dicarboxylate symporter family protein	CDS	-1.95523	3.98334e-08	7.15851e-07	26.3995	26.4025	27.9053	8.273	5.60032	7.03758
OG1RF_10276	allD	ureidoglycolate dehydrogenase	CDS	-1.07086	0.000539139	0.00131346	7.60363	8.66883	9.64431	5.17063	2.81755	4.43812
OG1RF_10277		UIT9 family protein	CDS	-1.79458	1.56077e-05	6.43336e-05	11.4055	10.517	11.5415	4.40864	1.98272	3.39199
OG1RF_10283		hypothetical protein	CDS	-1.46579	8.06714e-09	2.523e-07	149.408	158.459	185.811	60.4691	60.6991	57.5687
OG1RF_10284		hypothetical protein	CDS	-1.66683	4.56179e-08	7.66014e-07	63.9203	65.3463	66.2849	18.9952	17.601	24.8852
OG1RF_10285		hypothetical protein	CDS	-1.0038	6.56971e-06	3.18554e-05	15.4915	16.8536	17.3123	7.6743	8.73093	8.30562
OG1RF_10286		membrane protein	CDS	-1.02244	1.3062e-07	1.65852e-06	73.3005	73.531	81.9371	36.1944	38.4022	37.9776
OG1RF_10288	nhaC	Na+/H+ antiporter NhaC	CDS	-2.5366	7.0504e-12	2.20501e-09	356.909	408.447	422.057	67.5991	66.9951	70.0271
OG1RF_10308		MerR family transcriptional regulator	CDS	1.61185	1.60816e-07	1.89793e-06	16.7706	16.8096	16.2847	43.1067	46.7157	62.4506
OG1RF_10324		family 2 AP endonuclease	CDS	-1.08482	0.0435467	0.0654377	1.59889	1.80417	3.00397	1.36069	1.39138	0.348709
OG1RF_10328		peptidoglycan binding protein	CDS	3.03853	0.000324247	0.000838482	4.40584	2.24421	3.39922	17.689	25.3232	39.943
OG1RF_10340		PTS family mannose/fructose/sorbose porter component IIC	CDS	1.66955	1.01743e-06	7.44334e-06	6.99961	6.64464	4.585	17.9067	21.7056	18.3865
OG1RF_10341		PTS family mannose/fructose/sorbose porter component IID	CDS	1.79607	3.65384e-09	1.57619e-07	7.92341	8.14078	8.30043	27.3771	28.419	28.8161
OG1RF_10342	sorB	PTS family mannose/fructose/sorbose porter, IIB component	CDS	1.09725	3.12522e-05	0.000115841	5.72049	7.70074	5.73125	14.0423	12.1398	14.7409
OG1RF_10352		MgtC family magnesium (Mg2+) transporter	CDS	-1.13545	3.59241e-08	6.80925e-07	85.914	79.2076	85.4944	36.9019	36.9412	40.1967
OG1RF_10354		hypothetical protein	CDS	-1.16249	4.0812e-07	3.76795e-06	130.257	147.766	153.597	55.4073	64.3515	72.8802
OG1RF_10364	cls	cardiolipin synthetase	CDS	-1.12916	7.30403e-06	3.48089e-05	27.2878	32.1231	28.8934	16.0017	13.5312	10.9685
OG1RF_10376		LysR family transcriptional regulator	CDS	-1.00682	1.13005e-06	8.17166e-06	53.1899	54.7852	52.7275	29.1188	27.8972	23.0465
OG1RF_10384		hypothetical protein	CDS	-1.02199	0.000266307	0.000705167	9.0604	12.8932	11.5415	4.19093	5.80902	6.34017
OG1RF_10387		glyoxalase	CDS	-1.09794	3.44339e-08	6.67858e-07	342.625	321.627	289.132	151.363	151.661	142.4
OG1RF_10391		MATE efflux family protein	CDS	-1.04358	8.67292e-08	1.23998e-06	132.282	121.716	123.637	57.4756	65.8472	59.8195
OG1RF_10401	rsuA	ribosomal small subunit pseudouridine synthase A	CDS	1.72662	1.99441e-06	1.2475e-05	3.58863	2.50824	3.24112	10.1235	9.00921	11.8878
OG1RF_10407	csn2	csn2 family CRISPR-associated protein	CDS	-1.1105	0.0083354	0.0150362	1.88314	1.62816	2.05534	1.19741	0.521769	0.919324
OG1RF_10409		membrane protein	CDS	-1.21281	0.00407706	0.00794455	1.91867	1.62816	2.68776	1.03413	0.626122	1.04613
OG1RF_10410		putative acetyltransferase	CDS	-1.42542	1.18389e-08	3.15117e-07	41.6068	45.9404	43.3599	16.6549	15.7922	16.2942
OG1RF_10417	pbp2A	penicillin-binding protein 2A	CDS	1.0999	1.68027e-07	1.94632e-06	23.2017	23.7623	23.2412	47.2432	48.5245	54.6522
OG1RF_10421		hypothetical protein	CDS	-1.0421	7.30654e-09	2.3772e-07	1029.05	1004.53	982.889	476.024	514.464	474.34
OG1RF_10427		ABC superfamily ATP binding cassette transporter, membrane protein	CDS	-1.34453	1.26042e-06	8.90842e-06	45.6218	44.3562	48.7354	14.0423	21.0795	19.3058
OG1RF_10428	ytmP	phosphotransferase enzyme family protein	CDS	-1.29572	3.87094e-08	7.01818e-07	34.5006	35.9074	36.9567	14.9676	14.5747	14.202
OG1RF_10446		hypothetical protein	CDS	1.09343	8.92253e-07	6.82697e-06	22.5267	22.3981	17.7076	44.1408	44.9417	44.5714
OG1RF_10460		hypothetical protein	CDS	1.52002	3.41403e-08	6.67336e-07	13.5373	14.2574	11.7392	39.1879	39.2022	35.0294
OG1RF_10487		WxL domain surface protein	CDS	1.08258	0.000287629	0.000752769	4.72562	4.75245	3.39922	7.51101	8.3483	11.3172
OG1RF_10489		WxL domain surface protein	CDS	1.15912	2.88498e-07	2.92236e-06	17.6234	17.7337	20.0001	45.0117	38.5761	40.1332
OG1RF_10497	uvrB	excision endonuclease subunit UvrB	CDS	1.10516	8.65092e-09	2.63958e-07	771.946	799.512	740.24	1669.02	1553.55	1750.42
OG1RF_10502		protein of hypothetical function DUF199	CDS	-1.34555	3.36961e-10	3.80009e-08	1305.16	1342.66	1391.71	523.213	537.944	528.389
OG1RF_10506		hypothetical protein	CDS	-2.53535	3.07668e-10	3.66564e-08	53.0123	61.4739	63.3204	8.92613	11.2354	10.3979
OG1RF_10508		von Willebrand factor domain LPTXG domain protein	CDS	1.74031	1.24562e-09	8.42308e-08	15.3494	15.8415	14.3084	51.4341	51.0638	49.5484
OG1RF_10509		hypothetical protein	CDS	1.51446	3.44767e-05	0.000125379	1.4923	1.32013	1.34388	3.86436	4.2785	3.7724
OG1RF_10513	cspB	cold shock protein B	CDS	1.36085	5.01679e-09	1.95862e-07	69.0367	66.2703	60.6327	161.813	177.993	163.449
OG1RF_10514	rpoN	DNA-directed RNA polymerase sigma subunit RpoN	CDS	1.48527	2.74724e-09	1.32185e-07	128.764	150.406	133.36	355.195	406.11	393.534
OG1RF_10522		multidrug resistance ABC superfamily ATP binding cassette transporter, membrane protein	CDS	-1.3667	8.8551e-08	1.25883e-06	39.7237	36.8315	35.85	12.7905	15.5487	15.153
OG1RF_10526		ABC superfamily ATP binding cassette transporter, membrane protein	CDS	-1.45229	1.36805e-08	3.45744e-07	79.8382	73.311	69.8817	25.7443	29.88	25.8362
OG1RF_10539		amino acid ABC superfamily ATP binding cassette transporter, membrane protein	CDS	-1.05464	6.34819e-05	0.000211916	11.6542	12.3652	10.8696	5.1162	6.85256	4.78683
OG1RF_10549		PTS family mannose/fructose/sorbose porter component IID	CDS	-1.41559	6.7157e-08	1.00615e-06	30.4856	30.1429	28.34	10.6134	12.2442	10.4613
OG1RF_10560		PRD domain protein	CDS	1.25798	0.00562099	0.0105822	0.923806	0.660063	0.711465	1.68726	1.21746	2.59947
OG1RF_10561		transcriptional regulator	CDS	1.03576	0.00352854	0.00697897	2.30951	1.40813	2.37155	3.48337	3.54803	5.45254
OG1RF_10572		hypothetical protein	CDS	-1.06528	6.93845e-07	5.76744e-06	77.6708	76.0833	83.6367	34.616	35.0281	43.6837
OG1RF_10588	pip	phage infection protein	CDS	-1.03436	1.92116e-08	4.35279e-07	478.674	433.265	436.84	219.507	225.161	213.854
OG1RF_10589		cation efflux family protein	CDS	-1.28357	1.94849e-08	4.35279e-07	181.35	172.408	167.985	79.7365	65.8472	68.8542
OG1RF_10590		APC family amino acid-polyamine-organocation transporter	CDS	-1.17315	4.22361e-08	7.20387e-07	166.925	141.606	142.688	64.6056	66.1603	69.298
OG1RF_10597	gloA4	lactoylglutathione lyase	CDS	2.1406	2.5707e-08	5.25757e-07	193.964	196.655	192.451	882.218	1003.71	685.182
OG1RF_10599		cro/CI family transcriptional regulator	CDS	1.23294	0.0132796	0.0227884	2281.98	2274.75	2432.74	4932.99	3593.07	7902.16
OG1RF_10613		hypothetical protein	CDS	-1.35112	9.07143e-09	2.6482e-07	174.244	167.656	200.08	68.1434	70.6475	73.6093
OG1RF_10615		group 2 glycosyl transferase	CDS	-1.08594	8.45403e-07	6.56894e-06	125.389	124.312	125.495	49.8557	57.812	68.8859
OG1RF_10616		cellulose synthase catalytic subunit	CDS	-1.53314	2.74261e-10	3.431e-08	292.349	291.264	295.495	99.8747	106.51	97.3532
OG1RF_10617		hypothetical protein	CDS	-1.07366	4.23249e-08	7.20387e-07	149.088	152.167	154.744	66.2384	75.3086	75.0042
OG1RF_10641	infC	translation initiation factor IF3	CDS	1.10354	8.49997e-09	2.62555e-07	1004.67	1013.46	946.763	2037.28	2067.84	2265.85
OG1RF_10642	rpmI	50S ribosomal protein L35	CDS	1.33608	0.000108965	0.000332477	434.864	365.631	306.049	805.856	877.928	1109.81
OG1RF_10643	rplT	50S ribosomal protein L20	CDS	1.35792	6.0223e-10	4.86058e-08	1028.66	974.913	944.668	2484.24	2465.67	2606.92
OG1RF_10645		integral membrane protein	CDS	1.32099	7.59288e-06	3.59119e-05	9.13147	8.84485	7.62849	18.5054	18.4358	26.9457
OG1RF_10669		ABC superfamily ATP binding cassette transporter, membrane protein	CDS	-1.27904	2.14272e-08	4.62674e-07	76.6048	75.3792	80.8304	31.2415	34.7498	29.9256
OG1RF_10682	pgmB	beta-phosphoglucomutase	CDS	1.5551	1.70489e-06	1.10571e-05	4.65456	4.62044	6.32414	14.26	14.1225	17.4355
OG1RF_10683	map	family 65 glycosyl hydrolase	CDS	1.87673	4.00635e-08	7.15851e-07	15.2073	18.6578	21.3835	65.9663	60.1773	76.6209
OG1RF_10684	exp5	PTS family porter component IIABC	CDS	2.24169	6.59687e-08	1.00033e-06	9.27359	11.2651	12.2925	45.3382	45.3939	64.321
OG1RF_10697		hypothetical protein	CDS	1.12705	0.0182293	0.0305081	0.639558	0.704067	0.355733	0.92527	1.70444	1.04613
OG1RF_10702		hypothetical protein	CDS	-1.19823	0.0453499	0.0678622	1.13699	0.660063	0.592888	0.108855	0.556553	0.317008
OG1RF_10706	psiE	phosphate-starvation-inducible protein PsiE	CDS	-1.05155	4.52643e-06	2.36433e-05	85.7363	95.7092	119.17	49.0937	43.5851	52.3381
OG1RF_10719		cation transporter	CDS	-1.1525	4.38597e-06	2.31025e-05	134.805	131.661	181.938	74.7291	62.6818	64.4161
OG1RF_10722	mraW	S-adenosyl-methyltransferase MraW	CDS	1.09779	7.1373e-08	1.05666e-06	61.0423	55.5773	56.4034	134.545	117.12	118.815
OG1RF_10723		cell division protein	CDS	1.3351	7.59639e-08	1.11801e-06	14.6743	15.0494	15.2175	39.7866	33.6367	40.0064
OG1RF_10724	pbpC	penicillin-binding protein C	CDS	1.2485	1.09327e-08	2.97321e-07	71.8082	65.9183	61.3441	160.344	156.878	155.841
OG1RF_10746		PTS family lactose/cellobiose porter component IIC	CDS	-1.99146	8.85982e-10	6.3335e-08	43.7387	39.2518	44.4666	10.5045	11.2006	10.3345
OG1RF_10748		hypothetical protein	CDS	-1.20559	0.0108274	0.0190374	1.24358	1.18811	1.42293	0.544276	0.313061	0.792521
OG1RF_10749		hypothetical protein	CDS	-1.37392	1.76017e-07	2.02016e-06	64.8796	58.8776	56.0872	27.2682	21.1142	21.1762
OG1RF_10753	bglA2	6-phospho-beta-glucosidase	CDS	-1.22116	4.04369e-07	3.76078e-06	286.309	248.668	221.068	112.121	117.955	94.2783
OG1RF_10756	rpsI2	30S ribosomal protein S9	CDS	1.47859	7.44939e-05	0.000241117	5.54284	5.58853	5.17789	11.7019	12.0702	21.5249
OG1RF_10773		hypothetical protein	CDS	1.42402	0.000537962	0.00131315	1.84761	1.32013	1.81819	5.98704	4.66113	2.94818
OG1RF_10774		xanthine/uracil permease family protein	CDS	1.25275	4.75972e-05	0.000165171	11.0857	9.98896	9.80241	18.1244	23.3405	31.9544
OG1RF_10776		hypothetical protein	CDS	1.2169	2.83436e-05	0.000106801	51.8042	54.7412	46.8777	110.379	96.3881	149.723
OG1RF_10780		nucleic acid-binding protein	CDS	1.15735	3.23199e-06	1.83415e-05	746.506	693.726	678.817	1805.42	1652.58	1268.7
OG1RF_10781	rpmF	50S ribosomal protein L32	CDS	1.08604	7.1535e-09	2.3772e-07	434.686	452.143	445.812	886.626	999.918	942.466
OG1RF_10782	gnd	phosphogluconate dehydrogenase (decarboxylating)	CDS	1.55601	2.64314e-10	3.431e-08	1428.99	1400.79	1333.29	4304.68	3869.44	4067.03
OG1RF_10783		response regulator	CDS	1.37012	4.09073e-10	4.094e-08	345.752	332.848	360.515	919.718	896.259	870.124
OG1RF_10785		cell wall surface anchor family protein	CDS	1.37128	0.00398021	0.00778614	0.71062	0.440042	0.513836	1.5784	1.8088	1.01443
OG1RF_10786		cell wall surface anchor family protein	CDS	1.42802	0.019312	0.0321481	0.426372	0.132013	0.592888	0.979697	1.53052	0.665717
OG1RF_10795		hypothetical protein	CDS	-1.15695	0.00351133	0.0069549	2.73589	4.1804	6.60082	1.79611	2.12186	2.09225
OG1RF_10807	gst	glutathione S-transferase	CDS	-1.39956	8.83991e-05	0.000277866	4.05053	5.1925	6.36366	1.95939	1.84358	2.09225
OG1RF_10818		nitroreductase	CDS	-1.17203	0.000147935	0.000428594	8.77616	8.84485	13.8736	4.35421	4.31329	5.26234
OG1RF_10819		membrane protein	CDS	-1.62909	8.1232e-06	3.76236e-05	6.5377	7.3047	8.85379	2.77581	2.60884	1.99715
OG1RF_10827		hypothetical protein	CDS	-1.08289	2.04342e-06	1.26238e-05	24.5519	28.2947	31.5416	12.7361	13.7747	13.2826
OG1RF_10828		membrane protein	CDS	-1.1257	2.32702e-05	9.06884e-05	9.91315	12.8052	12.2925	4.7352	5.84381	5.38914
OG1RF_10829		acetyltransferase	CDS	-1.28174	4.25442e-05	0.000150559	10.908	12.1012	11.5415	4.89849	5.91338	3.42369
OG1RF_10832		phage integrase family site-specific recombinase	CDS	-1.22348	1.32793e-07	1.66959e-06	88.6143	87.5684	97.0755	43.1067	40.2805	33.7614
OG1RF_10837		tunicamycin resistance protein	CDS	-2.10852	7.13147e-09	2.3772e-07	17.4813	16.5456	16.2847	3.70108	4.03501	3.8992
OG1RF_10838		NRAMP family Mn2+/Fe2+ transporter	CDS	-1.22787	2.98966e-05	0.000111811	7.78129	10.473	9.3281	4.51749	3.75673	3.55049
OG1RF_10848	galM	galactose mutarotase	CDS	1.02735	0.00500064	0.00956544	56.9207	52.013	61.858	93.8877	160.6	93.5174
OG1RF_10855		GNAT family acetyltransferase	CDS	-1.09335	5.97152e-07	5.04755e-06	28.0695	27.8547	31.5812	14.26	13.079	13.6948
OG1RF_10856		streptomycin 3''-adenylyltransferase	CDS	-1.37671	2.14509e-08	4.62674e-07	43.6676	45.8964	47.7472	17.5257	16.5922	18.7352
OG1RF_10857		GNAT family acetyltransferase	CDS	-1.28335	2.5165e-06	1.50269e-05	13.9637	16.6776	17.1542	5.76933	6.67864	7.10099
OG1RF_10858		MFS family major facilitator transporter	CDS	-1.6539	3.09082e-09	1.43208e-07	86.589	89.5046	97.5893	28.0847	32.0366	26.8189
OG1RF_10859	dinB2	Y family DNA-directed DNA polymerase	CDS	1.65756	5.08835e-09	1.95862e-07	53.2254	50.1208	47.8263	139.933	156.948	179.966
OG1RF_10860		hypothetical protein	CDS	1.59132	2.01044e-06	1.25439e-05	10.7304	12.0131	9.96052	24.3292	34.8541	39.1188
OG1RF_10861		hypothetical protein	CDS	1.07628	0.00175728	0.00374827	17.1259	13.7733	14.8617	26.5063	25.2884	44.6031
OG1RF_10865	bltD	diamine N-acetyltransferase	CDS	1.14328	9.91062e-06	4.40433e-05	9.59337	11.0451	11.6997	23.9482	19.5141	27.9284
OG1RF_10867		integral membrane protein	CDS	-1.49522	1.73238e-09	9.73185e-08	553.395	533.507	557.156	199.967	209.821	173.435
OG1RF_10868		M protein trans-acting positive regulator	CDS	-1.2828	0.00483089	0.00929046	18.0497	8.00877	8.61664	4.24536	5.46118	4.53322
OG1RF_10877		hypothetical protein	CDS	-1.23334	0.00299412	0.00606581	3.87288	3.34432	2.41108	2.06825	0.973968	1.17293
OG1RF_10889	lepB	signal peptidase I LepB	CDS	-1.30065	7.75599e-08	1.13482e-06	84.3506	94.9611	91.2257	41.9093	35.0281	33.0323
OG1RF_10895		glutamine ABC superfamily ATP binding cassette transporter, membrane protein	CDS	-1.77644	0.0133048	0.022816	87.8326	99.4935	220.633	45.5559	38.4022	35.283
OG1RF_10919		cof family protein	CDS	-1.03059	3.01616e-06	1.74686e-05	407.683	517.754	485.615	255.048	237.718	198.035
OG1RF_10935	ansB	N4-(beta-N-acetylglucosaminyl)-L-asparaginase	CDS	1.37533	2.03645e-05	8.05433e-05	3.5531	3.52034	4.4269	7.72872	10.4006	11.6025
OG1RF_10938		hypothetical protein	CDS	1.13191	0.0363656	0.0561646	0.426372	0.396038	0.592888	0.435421	1.04354	1.52164
OG1RF_10948	rpmE	50S ribosomal protein L31	CDS	1.1474	7.96191e-07	6.34417e-06	643.68	637.621	564.153	1145.21	1380.39	1562.19
OG1RF_10949		hypothetical protein	CDS	1.00592	1.23504e-05	5.31853e-05	10.8014	8.49281	9.60478	21.1179	19.375	17.6891
OG1RF_10950		hypothetical protein	CDS	2.01185	9.19349e-06	4.15952e-05	1.52783	1.36413	1.42293	6.15032	4.0698	7.25949
OG1RF_10955	asd	aspartate-semialdehyde dehydrogenase	CDS	1.07552	8.93867e-08	1.26353e-06	28.8156	27.8547	27.1147	57.0946	61.9166	57.5687
OG1RF_10961		integral membrane protein	CDS	-1.16514	9.39415e-05	0.000293802	92.807	100.33	119.289	45.3926	57.1163	36.8047
OG1RF_10976		protein of hypothetical function DUF1292	CDS	-1.201	4.02814e-09	1.67973e-07	251.702	264.025	263.163	109.944	118.755	110.065
OG1RF_10977		cro/CI family TPR domain transcriptional regulator	CDS	-1.46856	0.000159387	0.000454197	551.477	572.099	659.884	238.937	248.64	156.983
OG1RF_10991		spermidine/putrescine ABC superfamily ATP binding cassette transporter, permease protein	CDS	3.2017	2.07891e-05	8.17834e-05	0.213186	0.308029	0.355733	1.30626	3.23497	3.42369
OG1RF_10992		ABC superfamily ATP binding cassette transporter, ABC protein	CDS	3.72754	2.59035e-05	9.93798e-05	0.213186	0.352034	0.276681	1.68726	3.23497	6.05486
OG1RF_10993		spermidine/putrescine ABC superfamily ATP binding cassette transporter	CDS	3.94759	3.95585e-06	2.14232e-05	0.319779	0.220021	0.118578	1.95939	3.3741	5.00873
OG1RF_10994	ade	adenine deaminase	CDS	2.45604	0.000126195	0.000375435	0.959337	1.84818	2.92491	11.5931	7.79175	11.9829
OG1RF_10995	mtaD	putative S-adenosylhomocysteine deaminase	CDS	1.36723	0.000983465	0.00223056	1.9542	1.45214	3.43875	7.13002	4.59156	6.08656
OG1RF_10997		putative thiamine biosynthesis lipoprotein	CDS	1.54124	5.63718e-09	2.10511e-07	58.7327	50.6048	47.8263	150.656	161.818	145.063
OG1RF_10998		NADPH-dependent FMN reductase domain protein	CDS	1.3697	1.67479e-08	3.84435e-07	51.8753	48.0526	53.0437	141.131	137.677	116.659
OG1RF_11002		DNA repair exonuclease	CDS	1.15822	0.000103133	0.00031778	3.97947	3.08029	2.72728	7.13002	6.71342	8.05201
OG1RF_11012		hypothetical protein	CDS	1.25401	0.0111793	0.0195735	15.5981	8.97686	9.36763	38.698	20.836	21.9687
OG1RF_11013		GntR family transcriptional regulator	CDS	1.64713	5.82295e-08	9.06522e-07	15.0296	16.7656	16.4823	56.8224	53.2204	41.2745
OG1RF_11021		hypothetical protein	CDS	-1.14774	0.000610633	0.00147187	3.30438	4.2244	4.4269	2.01382	1.46095	1.93375
OG1RF_11022		ABC superfamily ATP binding cassette transporter, binding protein	CDS	2.82491	3.54646e-12	1.47887e-09	22.2069	22.3101	21.3835	164.426	143.173	159.487
OG1RF_11023		ABC superfamily ATP binding cassette transporter, membrane protein	CDS	2.29704	1.05207e-10	1.75486e-08	28.5669	24.6424	27.3914	144.397	121.05	130.988
OG1RF_11024		ABC superfamily ATP binding cassette transporter, ABC protein	CDS	3.06448	3.9452e-11	8.22573e-09	17.4813	20.2419	17.3519	151.037	133.364	176.13
OG1RF_11037		cell wall surface anchor family protein	CDS	1.22879	5.37173e-08	8.61543e-07	27.8918	24.1583	25.0199	62.0475	56.9076	61.7849
OG1RF_11041	ylxR	cytosolic protein YlxR	CDS	1.17862	4.23259e-09	1.73606e-07	387.892	380.724	385.535	922.167	886.624	803.838
OG1RF_11042	rplL	ribosomal protein L7/L12	CDS	1.0445	5.21789e-08	8.42268e-07	169.518	155.335	171.186	333.805	369.343	320.052
OG1RF_11053		transposase	CDS	2.0917	1.62545e-06	1.07023e-05	4.93881	5.28051	4.66405	17.0358	17.1836	29.0697
OG1RF_11054		hypothetical protein	CDS	1.01067	1.74568e-05	7.04465e-05	331.327	340.109	263.479	724.758	613.53	545.571
OG1RF_11055		TP901-1 family phage major tail protein	CDS	1.15314	5.05652e-07	4.36256e-06	55.7837	63.8061	46.8777	121.809	117.433	130.893
OG1RF_11056		hypothetical protein	CDS	1.23921	4.0584e-07	3.76078e-06	64.9507	70.7148	52.3322	134.926	150.269	158.472
OG1RF_11057		hypothetical protein	CDS	1.37244	8.36544e-07	6.54073e-06	10.0908	10.693	7.66802	25.5266	24.4536	23.7122
OG1RF_11095		hypothetical protein	CDS	1.09434	0.0301671	0.0475302	0.284248	0.264025	0.395259	0.761987	0.591338	0.697418
OG1RF_11124		membrane protein	CDS	-1.79378	0.000145525	0.000424364	3.0912	2.28822	3.95259	0.598704	1.00875	1.01443
OG1RF_11127		membrane protein	CDS	-2.69775	7.43263e-05	0.000240887	1.27912	1.27612	1.26483	0.272138	0.104354	0.221906
OG1RF_11133		sugar ABC superfamily ATP binding cassette transporter, membrane protein	CDS	2.3167	0.000172331	0.000483918	40.7185	51.4849	60.9489	335.655	203.49	224.03
OG1RF_11134		sugar ABC superfamily ATP binding cassette transporter, membrane protein	CDS	2.32742	7.81947e-11	1.39745e-08	91.741	107.854	112.965	554.835	481.106	532.796
OG1RF_11135		sugar ABC superfamily ATP binding cassette transporter, sugar-binding protein	CDS	3.06757	4.59593e-13	2.92297e-10	90.533	101.606	94.1111	754.149	815.351	830.181
OG1RF_11136	nplT	neopullulanase	CDS	2.53265	9.57649e-10	6.65566e-08	10.0908	14.6094	12.1344	73.8583	66.0211	72.9753
OG1RF_11137	dexB	glucan 1,6-alpha-glucosidase	CDS	2.24348	1.43672e-08	3.55908e-07	6.25346	6.16059	6.48224	23.8937	35.5846	29.9256
OG1RF_11138	malL	oligo-1,6-glucosidase	CDS	1.36437	7.44009e-06	3.539e-05	7.92341	5.98457	8.97237	17.1991	18.6097	23.1099
OG1RF_11139		protein of hypothetical function DUF1211	CDS	-1.53997	1.60951e-06	1.06253e-05	49.85	50.7809	44.5456	18.9408	18.7837	12.3316
OG1RF_11154		integral membrane protein	CDS	1.02786	1.07258e-07	1.42208e-06	71.9858	79.7796	83.2019	154.792	169.679	154.573
OG1RF_11158		MFS family drug resistance transporter	CDS	1.29041	5.90839e-09	2.17394e-07	58.6972	53.2011	53.4785	140.26	132.112	132.256
OG1RF_11159		metallo-beta-lactamase	CDS	1.27109	1.85453e-07	2.09956e-06	43.1346	40.0878	39.2096	88.9348	90.4747	115.993
OG1RF_11172		hypothetical protein	CDS	-1.14	3.22401e-06	1.83415e-05	23.3439	22.0901	28.3796	10.559	12.3137	10.5881
OG1RF_11181	moaC	molybdenum cofactor biosynthesis protein C	CDS	1.67154	9.66071e-06	4.31627e-05	3.02013	3.47633	2.72728	7.72872	8.76571	12.7437
OG1RF_11182	moaA	molybdenum cofactor biosynthesis protein A	CDS	1.58195	9.98723e-08	1.37297e-06	8.10107	9.4169	8.14233	27.1594	22.3665	27.2944
OG1RF_11183		MOSC domain protein	CDS	1.37908	6.59646e-05	0.000218617	3.23332	3.56434	2.64823	7.07559	6.78299	10.6198
OG1RF_11184	moaB	molybdenum cofactor biosynthesis protein B	CDS	1.64181	3.16625e-06	1.80866e-05	6.71536	7.26069	10.6325	24.438	22.61	29.7037
OG1RF_11185		molybdopterin-binding domain protein	CDS	1.32489	1.12498e-07	1.47367e-06	13.3952	15.0494	14.3874	33.5274	34.1237	39.5626
OG1RF_11186	modA	molybdenum ABC superfamily ATP binding cassette transporter, binding protein	CDS	1.10089	2.90477e-06	1.69411e-05	11.0857	9.15288	8.97237	21.8799	20.2098	20.6689
OG1RF_11194	uvrC	excision endonuclease subunit UvrC	CDS	-1.40696	9.24776e-09	2.6482e-07	1842.18	1907.54	1951.04	774.505	761.608	613.76
OG1RF_11197		ABC superfamily ATP binding cassette transporter, membrane protein	CDS	-1.21886	8.96583e-09	2.6482e-07	91.2791	94.6531	97.787	40.9296	41.8458	39.1188
OG1RF_11200		hypothetical protein	CDS	-1.08138	3.4677e-05	0.000125742	25.227	27.9867	37.2729	14.5322	12.1746	16.0406
OG1RF_11205		hypothetical protein	CDS	1.01276	0.000146934	0.000427117	4.05053	3.56434	3.32017	6.36803	7.96567	7.7033
OG1RF_11208	atpI	proton (H+) or sodium (Na+) translocating V-type ATPase (V-ATPase), subunit I	CDS	-1.09845	4.54411e-07	4.07504e-06	427.935	470.273	408.104	211.343	225.613	173.15
OG1RF_11228		transglutaminase domain protein	CDS	1.22433	1.69482e-06	1.10428e-05	6.89301	8.14078	6.91702	16.0562	16.801	18.3548
OG1RF_11229		oligopeptide ABC superfamily ATP binding cassette transporter, binding protein	CDS	1.39628	3.80561e-07	3.59307e-06	7.49704	6.46862	7.54944	19.0497	17.4271	20.2251
OG1RF_11234	frwB	PTS family fructose porter, IIB component	CDS	2.95161	0.000579229	0.00140022	0.142124	0.264025	0.0395259	0.816415	0.765261	1.80695
OG1RF_11235		PTS family porter component IIA	CDS	1.79989	3.07368e-06	1.77606e-05	2.55823	2.15621	2.09487	9.36155	6.36558	8.14711
OG1RF_11236		PTS family porter component IIC	CDS	1.5003	1.68075e-06	1.09797e-05	3.80182	4.75245	3.99211	11.2121	10.8876	13.3143
OG1RF_11237	rpe	ribulose-phosphate 3-epimerase	CDS	1.57191	1.17823e-05	5.10023e-05	3.87288	3.52034	2.88539	12.9538	9.67011	8.14711
OG1RF_11239		transposon family protein	CDS	1.12143	0.000362371	0.000925154	2.91354	3.03629	2.2925	7.23888	4.76549	6.02316
OG1RF_11245	fur	ferric uptake regulation protein	CDS	-1.20829	4.4478e-09	1.7949e-07	222.993	241.451	239.487	98.895	100.493	105.215
OG1RF_11248		hypothetical protein	CDS	-1.21291	8.17254e-07	6.45038e-06	48.9262	48.1406	42.8856	23.8393	18.3663	18.3231
OG1RF_11261		hypothetical protein	CDS	1.04905	3.7277e-08	6.90866e-07	333.245	323.915	285.495	678.495	622.783	649.296
OG1RF_11263		hypothetical protein	CDS	2.043	3.69138e-10	3.84827e-08	63.6716	58.7016	52.016	252.054	217.056	249.707
OG1RF_11264	recQ	ATP-dependent helicase RecQ	CDS	1.58047	8.53609e-10	6.28156e-08	46.0837	46.1164	46.2057	149.077	132.112	132.858
OG1RF_11269	hup	DNA-binding protein HU	CDS	1.06072	9.59191e-09	2.66655e-07	2022.57	2021.42	1939.34	4333.42	3961.44	4186.28
OG1RF_11281	aroF	phospho-2-dehydro-3-deoxyheptonate aldolase	CDS	1.26175	2.10494e-07	2.33034e-06	10.9435	11.1771	10.4348	25.962	24.1753	27.9284
OG1RF_11282	aroB	3-dehydroquinate synthase	CDS	1.14666	6.49176e-07	5.45046e-06	11.9029	12.5852	12.6087	25.6898	25.9841	30.4011
OG1RF_11291		hypothetical protein	CDS	-1.1231	9.52908e-08	1.31722e-06	43.7031	48.5806	46.2453	21.2812	21.2882	21.0176
OG1RF_11293		CPA1 family monovalent cation:proton (H+) antiporter-1	CDS	-1.25517	4.35645e-06	2.29954e-05	212.511	234.498	257.946	93.5611	118.998	82.7392
OG1RF_11301		major facilitator family transporter	CDS	-1.53597	1.31884e-06	9.15616e-06	28.034	29.3948	29.1306	8.81728	8.17438	12.7437
OG1RF_11307		GNAT family acetyltransferase	CDS	1.13338	3.62189e-05	0.000130873	5.40071	4.97248	7.35181	12.2462	12.592	14.0435
OG1RF_11309		AraC family transcriptional regulator	CDS	-1.10236	1.75075e-05	7.05376e-05	83.711	121.276	107.827	48.0596	43.0285	54.5254
OG1RF_11314	katA	catalase	CDS	-1.40655	1.40792e-07	1.74386e-06	20.075	21.8261	22.4902	8.59957	7.75696	7.95691
OG1RF_11320	scrR	sucrose operon repressor ScrR	CDS	-1.24622	2.39481e-07	2.5497e-06	81.6502	91.0887	102.135	43.7054	35.2368	37.0583
OG1RF_11322	yckE2	beta-glucosidase	CDS	-1.61382	0.0383942	0.0585746	118.816	368.799	134.032	68.5788	72.4563	62.0068
OG1RF_11324	cls2	cardiolipin synthetase	CDS	-1.26512	1.35977e-07	1.70108e-06	140.525	113.707	138.973	57.7477	48.6636	57.2517
OG1RF_11325		integral membrane protein	CDS	-1.24036	9.45683e-07	7.1268e-06	106.842	111.199	118.103	56.4959	47.2027	38.8018
OG1RF_11327	ppaC	inorganic diphosphatase	CDS	1.99862	0.0201782	0.0333461	61.4686	55.1373	59.5259	144.614	140.008	418.863
OG1RF_11329	pflB	formate acetyltransferase	CDS	1.3155	2.68297e-08	5.41354e-07	4062.44	3625.24	3895.71	9010.77	10901.9	8917.06
OG1RF_11337	pduL	ethanolamine utilization protein	CDS	1.16987	0.00371152	0.00731775	0.923806	0.880084	0.632414	2.06825	2.01751	1.45824
OG1RF_11341		microcompartment protein	CDS	1.25539	0.00674061	0.0124355	0.461903	0.83608	0.592888	1.08855	1.3566	1.96545
OG1RF_11343	eutC	ethanolamine ammonia-lyase small subunit	CDS	1.24951	0.000447648	0.00111778	2.9846	1.89218	1.89724	4.7352	6.67864	4.75512
OG1RF_11344	eutB	ethanolamine ammonia-lyase large subunit	CDS	1.49349	4.80829e-06	2.48202e-05	3.0912	3.65235	2.72728	9.90583	8.20916	8.59092
OG1RF_11345	eutA	ethanolamine utilization protein EutA	CDS	1.63898	8.543e-05	0.000270565	3.5531	1.67216	1.89724	7.40216	6.78299	8.21051
OG1RF_11346		sensor histidine kinase	CDS	1.05588	4.12001e-08	7.15851e-07	88.9696	85.2362	92.8067	185.87	196.081	173.213
OG1RF_11347		response regulator	CDS	1.25173	1.63222e-05	6.66201e-05	31.6937	28.4267	27.0752	62.5918	87.8311	57.22
OG1RF_11348	pduU	propanediol utilization protein PduU	CDS	1.67002	4.9778e-07	4.3248e-06	11.5831	8.18478	9.92099	26.0164	32.9062	35.6
OG1RF_11349	pduQ	propanol dehydrogenase	CDS	2.64377	0.000242288	0.000649738	26.897	24.7304	20.9092	194.797	96.1098	162.911
OG1RF_11350		ATP:cob(I)alamin adenosyltransferase	CDS	1.21939	7.34318e-07	6.02381e-06	14.7809	13.3773	14.6246	32.9287	28.8712	37.8508
OG1RF_11351	eutP	ethanolamine utilization protein	CDS	1.10868	7.40632e-05	0.000240345	4.61903	3.1243	4.07116	8.65399	8.59179	8.33732
OG1RF_11354		iron (Fe) ABC superfamily ATP binding cassette transporter, binding protein	CDS	1.33431	1.35334e-09	8.46511e-08	122.546	114.411	112.53	298.263	283.703	299.351
OG1RF_11359	hslV	ATP-dependent protease HslVU	CDS	1.25134	1.59671e-06	1.0586e-05	26.1863	23.8943	23.5179	49.2026	54.7857	71.105
OG1RF_11360	xerC	tyrosine recombinase XerC	CDS	1.10857	1.28457e-08	3.27959e-07	96.1469	91.5288	97.0755	215.37	196.359	202.378
OG1RF_11368		LysR family transcriptional regulator	CDS	1.13021	0.00595858	0.011134	30.5922	32.8271	54.3481	80.444	74.2999	102.933
OG1RF_11399		hypothetical protein	CDS	3.07445	4.67301e-13	2.92297e-10	25.1915	25.7865	24.6246	217.057	203.49	216.39
OG1RF_11407	rpsP	30S ribosomal protein S16	CDS	1.10951	2.0869e-07	2.32903e-06	67.3312	66.7984	61.0674	146.193	152.739	122.333
OG1RF_11415		sensor histidine kinase	CDS	-1.20583	1.37853e-07	1.71596e-06	128.231	142.398	137.55	57.911	67.0995	51.926
OG1RF_11421		LysR family transcriptional regulator	CDS	-1.60096	2.59121e-09	1.27122e-07	121.303	117.315	118.894	40.6574	42.472	34.7758
OG1RF_11422	cah	carbonate dehydratase	CDS	-1.51005	1.56316e-08	3.69934e-07	64.5598	76.4353	70.6327	24.7646	26.958	22.571
OG1RF_11426	pyrK	dihydroorotate dehydrogenase electron transfer subunit	CDS	-1.22806	1.21857e-08	3.17589e-07	173.676	168.448	171.345	68.7421	79.7958	70.5977
OG1RF_11427	carB	carbamoyl-phosphate synthase, large subunit	CDS	-1.35856	4.77945e-10	4.42895e-08	751.587	759.689	779.608	287.813	312.679	292.852
OG1RF_11442	mdlB	multidrug ABC superfamily ATP binding cassette transporter, ABC protein	CDS	-1.48382	1.779e-09	9.73185e-08	190.446	183.806	209.527	73.5317	68.0734	67.1741
OG1RF_11468	pstA	phosphate ABC superfamily ATP binding cassette transporter, membrane protein	CDS	-1.1613	1.63339e-07	1.91866e-06	51.3778	48.1406	49.7631	20.2471	24.4536	21.9687
OG1RF_11469	pstC	phosphate ABC superfamily ATP binding cassette transporter, membrane protein	CDS	-1.12732	1.45846e-07	1.76283e-06	45.7284	43.5202	47.0358	19.4307	20.7316	22.1589
OG1RF_11479	comFA	competence protein ComFA	CDS	1.22125	2.24993e-08	4.81138e-07	53.5452	51.4409	51.6998	124.476	110.406	130.481
OG1RF_11494	purL	phosphoribosylformylglycinamidine synthase	CDS	-1.11003	9.47072e-08	1.31643e-06	94.2993	94.037	90.0399	39.9499	47.794	41.1477
OG1RF_11496	purS	phosphoribosylformylglycinamidine synthase subunit PurS	CDS	-1.03357	0.00422796	0.00821301	2.91354	2.72826	3.28065	0.870842	1.66966	1.71184
OG1RF_11497	purC	phosphoribosylaminoimidazole-succinocarboxamide synthetase	CDS	-1.08085	1.59932e-06	1.0586e-05	25.9376	24.8184	28.3005	11.1032	12.9051	13.2826
OG1RF_11508		hypothetical protein	CDS	-1.23704	5.00678e-07	4.33459e-06	37.5563	39.8238	44.0713	16.7093	19.5489	15.2481
OG1RF_11522		EmrB/QacA family drug resistance transporter	CDS	-1.55769	5.94448e-06	2.94517e-05	7.21279	7.48072	7.35181	2.99352	2.46971	2.09225
OG1RF_11527	fsrC	sensor histidine kinase FsrC	CDS	-1.26153	2.59373e-05	9.93798e-05	9.34465	12.8492	13.2412	4.62635	5.70467	4.40642
OG1RF_11536		hypothetical protein	CDS	1.1471	0.00031983	0.000828379	1.81208	2.64025	2.60871	5.06177	5.80902	4.72342
OG1RF_11542		ABC superfamily ATP binding cassette transporter, membrane protein	CDS	-2.04645	7.37368e-09	2.3772e-07	20.608	21.254	20.9092	4.62635	5.6351	4.88193
OG1RF_11543	cbiM	ABC superfamily ATP binding cassette transporter, membrane protein	CDS	-1.7474	4.70629e-07	4.17161e-06	16.0245	18.6578	17.6285	5.76933	5.84381	4.02601
OG1RF_11552		PTS family porter, mannose/fructose-specific component IIA	CDS	1.18629	0.0109486	0.0192234	0.568496	1.18811	0.513836	1.25184	2.05229	1.74355
OG1RF_11557		PTS family fructose/mannitol porter component IIA	CDS	1.19324	4.9798e-05	0.00017233	13.4662	11.0451	11.4625	22.0976	24.3144	35.7585
OG1RF_11567		NRAMP family Mn2+/Fe2+ transporter	CDS	-1.0119	7.68082e-07	6.17923e-06	34.5717	33.9712	34.8223	17.9611	17.7749	15.5651
OG1RF_11581	clpX	ATP-dependent Clp protease ATP-binding subunit	CDS	-1.02767	2.28749e-08	4.81266e-07	1532.24	1465.69	1510.64	800.249	696.631	714.663
OG1RF_11591	glpO	glycerol-3-phosphate oxidase	CDS	1.17941	0.000210878	0.000577893	234.718	231.374	310.634	509.497	540.97	708.577
OG1RF_11592	glpK	glycerol kinase	CDS	1.02677	3.1633e-06	1.80866e-05	152.144	146.138	178.143	290.426	301.965	378.223
OG1RF_11597	treA	alpha,alpha-phosphotrehalase	CDS	1.07707	2.5723e-06	1.52184e-05	13.5018	12.7612	16.3242	29.9896	27.932	31.9544
OG1RF_11598	yedF	PTS family porter component IIABC	CDS	2.53674	2.91533e-09	1.37626e-07	7.03514	9.06487	10.5534	55.8428	50.2637	48.5023
OG1RF_11609		protein of hypothetical function DUF1801	CDS	1.52285	0.000315743	0.000818641	25.5823	22.8822	21.6997	52.4682	56.6641	92.3128
OG1RF_11638	prmA	ribosomal protein L11 methyltransferase	CDS	1.07755	1.54566e-07	1.85036e-06	43.4899	37.0075	37.7867	78.8112	86.4049	84.451
OG1RF_11653		amino acid permease	CDS	-1.30048	2.13106e-06	1.31005e-05	23.6281	20.638	24.3084	9.96026	10.3658	7.5765
OG1RF_11663		ABC superfamily ATP binding cassette transporter, ABC/membrane protein	CDS	-1.25718	1.2964e-07	1.6549e-06	2489.44	2453.85	2627.17	1067.05	1213.32	886.831
OG1RF_11664		ABC superfamily ATP binding cassette transporter, ABC/membrane protein	CDS	-1.77257	4.81038e-09	1.91041e-07	1485.05	1547.1	1600.52	438.578	528.83	388.494
OG1RF_11665	cydB	cytochrome D ubiquinol oxidase subunit II	CDS	-2.09547	3.46577e-11	8.1164e-09	4064.36	3876.46	4092.9	934.795	1021.34	859.663
OG1RF_11666	cydA	cytochrome D ubiquinol oxidase subunit I	CDS	-1.70025	1.88461e-09	1.00326e-07	3029.62	3000.78	3031.44	930.059	1055.89	802.697
OG1RF_11682		ABC superfamily ATP binding cassette transporter, binding protein	CDS	1.45509	4.65087e-05	0.000161842	3.23332	2.50824	1.93677	6.47689	6.43515	8.17881
OG1RF_11684		ABC superfamily ATP binding cassette transporter, binding protein	CDS	1.00886	8.5934e-05	0.000271473	4.54797	5.28051	5.77077	11.3209	8.87007	11.2221
OG1RF_11688		hypothetical protein	CDS	-1.28587	1.5673e-06	1.0485e-05	17.9787	19.7579	19.3677	8.49071	8.41787	6.56207
OG1RF_11693		cobalt (Co2+) ABC superfamily ATP binding cassette transporter, membrane protein	CDS	-1.03338	8.51617e-07	6.57638e-06	56.6719	64.2461	70.1189	31.568	33.1149	28.6575
OG1RF_11700		hypothetical protein	CDS	-1.08361	0.000122737	0.000367769	12.045	14.3454	19.17	7.72872	6.05252	7.735
OG1RF_11709		MOP superfamily multidrug/oligosaccharidyl-lipid/polysaccharide flippase transporter	CDS	-1.00644	3.7424e-05	0.000134726	20.608	19.6259	28.5772	11.5931	11.8615	10.81
OG1RF_11710		O-antigen polymerase	CDS	-1.03007	2.58942e-05	9.93798e-05	20.5014	19.0538	27.4309	10.8855	11.5833	10.3345
OG1RF_11719	licD	LicD-like protein	CDS	1.52981	0.00631991	0.011739	0.461903	0.220021	0.355733	0.707559	0.869614	1.42654
OG1RF_11721		bacterial sugar transferase	CDS	-1.35654	0.000110797	0.000336423	481.445	512.561	595.734	197.899	257.928	164.971
OG1RF_11722		hypothetical protein	CDS	-1.62693	3.51433e-08	6.71211e-07	316.865	317.314	354.191	101.671	126.407	91.9007
OG1RF_11723		brp/Blh family beta-carotene 15,15'-monooxygenase	CDS	-1.25013	8.49684e-07	6.57638e-06	265.736	290.384	311.148	118.761	143.695	102.14
OG1RF_11743		TetR family transcriptional regulator	CDS	-1.01884	5.44435e-08	8.67628e-07	139.139	155.511	141.226	73.1507	70.8562	71.105
OG1RF_11751		hypothetical protein	CDS	1.02601	6.10106e-06	3.00798e-05	9.27359	10.033	9.88146	17.2536	20.5925	21.4932
OG1RF_11752		hypothetical protein	CDS	1.63248	4.39146e-10	4.22594e-08	28.4248	29.8789	30.0792	91.1119	91.8661	91.0448
OG1RF_11753	treB	PTS family trehalose porter, IIBC component	CDS	2.78227	5.02732e-12	1.79691e-09	50.4896	53.7731	61.5418	371.36	392.022	377.24
OG1RF_11760		hypothetical protein	CDS	-1.07523	0.0117099	0.0203884	1.45677	1.40813	2.56918	0.707559	1.07832	0.76082
OG1RF_11762		carbohydrate ABC superfamily ATP binding cassette transporter, membrane protein	CDS	-1.50165	0.000123278	0.000368625	5.72049	5.72055	9.64431	2.61253	1.94794	2.88478
OG1RF_11763		ABC superfamily ATP binding cassette transporter, membrane protein	CDS	-2.24219	6.13416e-05	0.000205457	3.80182	4.04839	6.12651	1.46955	0.521769	1.04613
OG1RF_11765		MerR family transcriptional regulator	CDS	-1.15745	4.32537e-07	3.90688e-06	35.3889	39.2958	41.9765	17.3624	18.888	16.0406
OG1RF_11774		sugar ABC superfamily ATP binding cassette transporter, sugar-binding protein	CDS	1.02544	0.000988636	0.00223852	2.20292	2.20021	3.43875	5.55162	4.76549	5.67445
OG1RF_11775		glucuronyl hydrolase	CDS	1.17665	0.00230636	0.00480875	1.38571	1.62816	2.96444	3.59222	4.83506	5.00873
OG1RF_11776		hypothetical protein	CDS	1.50599	5.55411e-05	0.00018738	3.19779	3.1243	5.6522	9.47041	11.8268	12.6486
OG1RF_11777		putative lipoprotein	CDS	1.98906	0.00112611	0.00250448	0.319779	0.132013	0.395259	0.816415	1.25224	1.33143
OG1RF_11781		sodium:solute symporter family protein	CDS	-1.71925	0.000156894	0.000448628	4.015	2.68426	3.91306	0.653132	1.14789	1.33143
OG1RF_11794		hypothetical protein	CDS	4.76744	7.26523e-13	3.63552e-10	6.50217	5.67654	7.47039	169.651	200.394	166.081
OG1RF_11795	purB	adenylosuccinate lyase	CDS	1.0475	6.83436e-08	1.01783e-06	343.62	321.759	305.772	730.364	666.403	610.685
OG1RF_11798	xpt	xanthine phosphoribosyltransferase	CDS	1.53554	1.45572e-08	3.57078e-07	19.5776	24.1583	20.8301	65.3676	62.9949	58.7733
OG1RF_11801		hypothetical protein	CDS	-1.33902	1.14707e-06	8.2708e-06	129.475	120.924	140.001	56.6047	57.4989	40.3552
OG1RF_11802		hypothetical protein	CDS	-1.03204	2.09445e-07	2.32903e-06	418.839	406.291	438.421	216.132	222.9	178.919
OG1RF_11821		brp/Blh family beta-carotene 15,15'-monooxygenase	CDS	-1.48006	0.0277419	0.0442103	0.817213	0.572055	0.434784	0.272138	0.0695692	0.317008
OG1RF_11830	frr	ribosome recycling factor	CDS	1.07762	2.86104e-08	5.72665e-07	148.306	139.273	127.55	291.351	283.425	301.411
OG1RF_11833	rpsB	30S ribosomal protein S2	CDS	1.03354	1.67369e-07	1.94632e-06	2488.95	2353.57	2163.45	4462.63	4558.03	5320.79
OG1RF_11858		hypothetical protein	CDS	-1.05233	1.14562e-07	1.48515e-06	71.4884	69.1746	77.0359	33.6907	34.3324	36.8998
OG1RF_11860	guaC	GMP reductase	CDS	1.05033	3.70746e-06	2.04002e-05	23.2373	21.5181	23.2807	38.9702	47.3766	54.4303
OG1RF_11862	guaD	guanine deaminase	CDS	1.66891	2.53923e-06	1.51266e-05	6.32452	8.00877	6.32414	18.0155	19.3054	28.1503
OG1RF_11866	sacX	PTS family porter, enzyme I	CDS	-1.45771	1.72975e-09	9.73185e-08	154.951	151.771	140.159	51.543	55.551	55.5399
OG1RF_11867	murQ2	N-acetylmuramic acid 6-phosphate etherase	CDS	-1.32339	3.51355e-08	6.71211e-07	63.636	54.9613	55.4548	21.9888	23.1665	24.3462
OG1RF_11868		outer surface protein	CDS	-1.2113	2.89168e-08	5.74206e-07	107.233	101.254	91.3443	44.6307	41.0806	43.8105
OG1RF_11872		hypothetical protein	CDS	-1.1621	1.05621e-05	4.62e-05	19.2933	16.1055	20.3558	9.74255	7.09605	8.17881
OG1RF_11897		hypothetical protein	CDS	-1.28125	0.00119892	0.0026546	2.13186	2.81627	2.4506	0.979697	0.765261	1.26803
OG1RF_11914	cdsA	phosphatidate cytidylyltransferase	CDS	-1.01689	1.80609e-06	1.15571e-05	66.443	73.399	75.1782	33.0376	31.9322	41.1794
OG1RF_11921	ftsW2	FtsW/RodA/SpoVE family cell division protein	CDS	-1.47784	1.23945e-08	3.19701e-07	290.146	283.651	312.017	106.515	119.694	91.8373
OG1RF_11922		M protein trans-acting positive regulator	CDS	-1.1475	4.43339e-05	0.00015623	8.10107	8.27279	7.82612	4.02764	3.93066	3.01158
OG1RF_11926		cro/CI family transcriptional regulator	CDS	1.07383	7.81282e-07	6.26528e-06	35.2823	30.3629	38.6563	75.8721	77.1522	66.6668
OG1RF_11928	azlD	LIV-E family branched chain amino acid exporter AzlD	CDS	-1.12449	0.000496734	0.00122688	8.5985	5.54453	6.04746	3.48337	3.40889	2.44096
OG1RF_11930		hypothetical membrane Spanning protein	CDS	-1.26124	4.18888e-06	2.22991e-05	17.6944	16.3256	15.8499	7.56544	5.6351	7.6399
OG1RF_11931	upp2	uracil phosphoribosyltransferase	CDS	-1.40765	3.40739e-09	1.49566e-07	136.617	155.643	154.823	56.4415	57.6033	54.462
OG1RF_11939	ntpJ2	Trk family potassium (K+) transporter, membrane protein	CDS	-1.16372	1.57894e-07	1.87228e-06	40.5764	39.5158	40.4745	19.3762	18.0532	16.4527
OG1RF_11955		endoribonuclease inhibitor of translation	CDS	-1.5389	0.00169031	0.00362396	1.9542	1.32013	2.1344	0.326566	0.765261	0.697418
OG1RF_11971		multidrug resistance ABC superfamily ATP binding cassette transporter, membrane protein	CDS	1.37835	1.56256e-09	9.30838e-08	67.6155	61.8259	63.0042	165.895	168.775	165.7
OG1RF_11972		multidrug resistance ABC superfamily ATP binding cassette transporter, ABC/membrane protein	CDS	1.8934	9.56305e-09	2.66655e-07	46.5101	34.9393	35.4152	131.334	153.157	149.85
OG1RF_11973		TetR family transcriptional regulator	CDS	2.77245	5.05338e-11	9.72581e-09	8.42085	8.62482	7.27276	53.6112	59.4816	53.0989
OG1RF_11976	bglF	PTS family porter, enzyme I	CDS	1.27363	1.01493e-06	7.44334e-06	100.873	95.8412	133.005	247.428	261.51	288.192
OG1RF_11980		permease protein	CDS	-1.47422	1.78923e-09	9.73185e-08	2066.94	1999.73	2076.06	761.606	795.489	653.893
OG1RF_11982		hypothetical protein	CDS	-1.38638	1.44336e-07	1.75305e-06	26.6482	32.7391	29.6049	10.7222	12.105	11.1587
OG1RF_11983	murA2	UDP-N-acetylglucosamine 1-carboxyvinyltransferase	CDS	-1.26088	5.65521e-10	4.85747e-08	1247	1250.34	1229.21	528.819	523.786	502.458
OG1RF_11984		hypothetical protein	CDS	-1.62152	1.33192e-09	8.46511e-08	111.212	102.178	107.352	36.0311	36.5586	31.7008
OG1RF_11986	atpD2	ATP synthase F1 sector beta subunit	CDS	-1.12304	4.60265e-08	7.67722e-07	5749.2	5548.4	5115.4	2496.76	2742.21	2296.66
OG1RF_12003	amiD5	N-acetylmuramoyl-L-alanine amidase	CDS	1.28376	1.89965e-07	2.14096e-06	9.02487	8.93285	9.84194	22.8052	22.4361	22.4759
OG1RF_12004		hypothetical protein	CDS	1.59105	1.70837e-06	1.10571e-05	3.0912	3.30032	3.08302	8.32743	9.18313	10.9685
OG1RF_12005		transcriptional regulator	CDS	1.19164	2.23428e-05	8.74831e-05	4.22819	3.43233	4.22927	8.32743	8.73093	10.1126
OG1RF_12018	glxK	glycerate kinase	CDS	1.00131	0.00436451	0.00844652	39.8658	43.8722	61.4232	87.6285	80.0393	122.746
OG1RF_12029		hypothetical protein	CDS	-1.38757	6.67256e-08	1.00571e-06	91.2791	91.5728	93.8739	33.2553	41.4284	31.0351
OG1RF_12044	pepF	oligoendopeptidase F	CDS	-1.08438	5.71615e-07	4.84807e-06	232.337	234.718	244.863	123.66	119.276	92.9151
OG1RF_12056		hypothetical protein	CDS	-1.45201	4.15452e-07	3.80092e-06	139.53	135.269	145.85	51.2708	61.36	41.1477
OG1RF_12057		Snf2 family protein	CDS	-1.07257	1.13279e-07	1.47617e-06	430.174	426.577	435.377	190.606	233.126	190.585
OG1RF_12062	yazA	endo/exonuclease amino terminal GIY-YIG domain protein	CDS	1.07177	0.000156705	0.000448598	4.93881	4.62044	4.82215	9.03499	8.24395	12.9022
OG1RF_12063	mtnN	MTA/SAH nucleosidase	CDS	1.17235	4.98697e-08	8.15517e-07	156.372	157.447	138.024	303.488	353.168	361.611
OG1RF_12066		hypothetical protein	CDS	1.66231	2.41406e-10	3.35554e-08	81.7568	88.2724	83.3996	261.361	256.71	284.039
OG1RF_12067		tellurite resistance protein	CDS	1.40296	1.30605e-09	8.46511e-08	138.677	147.722	155.258	373.591	385.17	409.131
OG1RF_12068		MutT/NUDIX family protein	CDS	1.5734	2.58466e-08	5.25757e-07	34.7848	40.7919	46.68	118.271	113.746	131.717
OG1RF_12078		AraC family transcriptional regulator	CDS	-1.31716	5.04759e-05	0.000173954	11.0146	7.74474	12.253	4.84406	4.17415	3.51879
OG1RF_12079		brp/Blh family beta-carotene 15,15'-monooxygenase	CDS	-1.541	4.56369e-06	2.37388e-05	8.95381	11.8371	13.8736	3.86436	3.86109	4.15281
OG1RF_12080	rplL2	ribosomal protein L7/L12	CDS	1.01386	3.77838e-08	6.95112e-07	641.69	579.051	620.595	1249.17	1320.53	1148.62
OG1RF_12083	rplK	50S ribosomal protein L11	CDS	1.32169	3.16339e-09	1.43906e-07	267.051	253.728	226.878	619.332	642.819	606.722
OG1RF_12087		D-aminopeptidase superfamily protein	CDS	2.2514	4.83812e-07	4.23251e-06	1.84761	1.18811	1.66009	8.10972	6.9917	7.4814
OG1RF_12088	pepA	putative glutamyl aminopeptidase	CDS	2.72729	1.41826e-08	3.54848e-07	2.20292	2.20021	2.05534	16.2739	11.305	15.3432
OG1RF_12089	t0	oligopeptide ABC superfamily ATP binding cassette transporter, binding protein	CDS	3.01222	1.47421e-09	8.99626e-08	3.76629	3.91637	4.82215	36.5209	26.9233	37.5655
OG1RF_12090		phosphosugar-binding transcriptional regulator	CDS	-1.22257	0.000129552	0.000383944	7.78129	8.3168	8.85379	2.44924	3.65238	4.43812
OG1RF_12128		cobalt transporter	CDS	1.0784	0.000130553	0.000385648	3.33991	2.86027	3.32017	5.66047	7.40912	7.00588
OG1RF_12135	thiD2	phosphomethylpyrimidine kinase	CDS	1.32201	4.10096e-06	2.20658e-05	8.70509	10.561	8.93284	19.7572	21.8447	28.721
OG1RF_12144		hypothetical protein	CDS	-1.23946	1.64488e-08	3.81065e-07	2420.51	2334.56	2322.3	985.14	1117.18	895.168
OG1RF_12155		brp/Blh family beta-carotene 15,15'-monooxygenase	CDS	-1.11138	2.25546e-07	2.44292e-06	81.0817	82.3319	93.6368	40.8752	42.5415	35.6
OG1RF_12156		hypothetical protein	CDS	1.14296	3.48941e-07	3.35788e-06	110.075	127.832	111.226	225.113	253.614	292.091
OG1RF_12159	thrS	threonine--tRNA ligase	CDS	1.01589	5.91119e-08	9.12951e-07	760.328	717.753	694.43	1546.23	1526	1321.01
OG1RF_12161		serine-type D-Ala-D-Ala carboxypeptidase	CDS	1.01462	5.38068e-05	0.000182666	7.78129	9.4609	10.5929	17.7434	16.314	22.0955
OG1RF_12162	envZ	sensor histidine kinase	CDS	1.6047	2.98722e-07	2.9777e-06	9.13147	9.59292	10.672	34.235	23.897	31.3838
OG1RF_12163	ompR	response regulator	CDS	2.53357	1.78202e-07	2.0359e-06	1.70549	2.15621	1.97629	12.3006	8.27873	13.2192
OG1RF_12164		ErfK/YbiS/YcfS/YnhG family protein	CDS	1.83891	7.63199e-09	2.41712e-07	31.3383	33.4432	40.2768	126.054	111.485	138.279
OG1RF_12165	aadK	aminoglycoside 6-adenylyltransferase	CDS	2.5423	1.24676e-10	1.94962e-08	16.4864	15.7095	14.3084	92.6358	79.1697	99.2236
OG1RF_12171		methyltransferase	CDS	-1.49693	4.30643e-08	7.2802e-07	1107.68	1065.34	1085.81	409.895	429.52	315.296
OG1RF_12200	trxB3	thioredoxin-disulfide reductase	CDS	1.04333	1.39449e-06	9.55897e-06	105.492	91.2647	82.0161	204.92	201.333	168.458
OG1RF_12207		ABC superfamily ATP binding cassette transporter, ABC protein	CDS	1.05053	9.20768e-08	1.29425e-06	53.261	56.0174	56.6801	123.877	105.989	113.964
OG1RF_12214	greA	transcription elongation factor GreA	CDS	1.07387	3.70986e-06	2.04002e-05	21.745	24.3783	24.6246	41.4739	49.1506	58.1076
OG1RF_12230		SNARE associated protein	CDS	-1.05352	0.000995806	0.00225068	6.99961	6.73264	9.17	3.64665	4.80027	2.59947
OG1RF_12237	arsR	arsenical resistance operon repressor	CDS	-1.21449	0.000207685	0.000569767	4.5835	4.09239	3.79448	1.5784	2.01751	1.74355
OG1RF_12253		extracellular protein	CDS	1.19997	0.000496655	0.00122688	3.33991	2.86027	1.73914	6.42246	5.32204	6.56207
OG1RF_12274		major facilitator family transporter	CDS	-1.32429	0.000795608	0.00184386	2.23845	2.15621	2.72728	1.19741	0.83483	0.855922
OG1RF_12279	allB	allantoinase	CDS	1.44236	0.00161	0.0034726	7.6747	10.561	10.4348	37.0652	18.1228	22.9514
OG1RF_12280		cytosine/purine permease	CDS	1.65577	0.0446883	0.0670324	11.1567	9.63692	11.5415	19.9749	18.9228	62.6725
OG1RF_12283		putative lipoprotein	CDS	-1.3523	4.58769e-07	4.0852e-06	20.9278	21.8701	20.9092	8.76285	7.16562	9.03474
OG1RF_12300		sigma-70 family protein	CDS	-1.16084	0.000391558	0.000992583	6.14686	4.88447	5.17789	3.04795	1.84358	2.44096
OG1RF_12303		family 8 polysaccharide lyase	CDS	1.01899	7.28952e-06	3.48089e-05	25.7955	29.3948	36.1266	68.0345	58.5772	58.5197
OG1RF_12313		PTS family porter component IIC	CDS	-1.27814	0.00907269	0.0162142	1.4923	2.24421	1.14625	0.979697	0.417415	0.665717
OG1RF_12317		PTS system, IIA component	CDS	1.485	0.0095177	0.0169128	0.284248	0.528051	0.355733	1.52397	0.591338	1.20463
OG1RF_12318		hypothetical protein	CDS	1.12821	0.000915431	0.00209361	1.27912	1.10011	1.3834	2.5581	2.9219	2.75797
OG1RF_12331		secreted lipase	CDS	1.53083	7.56561e-07	6.10618e-06	8.95381	8.22879	10.6325	25.7443	22.7491	31.891
OG1RF_12357	gshAB	glutathione synthase	CDS	-1.19939	1.93838e-08	4.35279e-07	214.891	234.454	246.088	93.6155	106.928	102.203
OG1RF_12358	entB	isochorismatase family protein	CDS	2.33111	1.01705e-05	4.49586e-05	1.52783	0.660063	0.830043	5.55162	4.45243	5.48424
OG1RF_12380	rpmB2	50S ribosomal protein L28	CDS	1.11981	7.20318e-06	3.45256e-05	12.5069	9.10887	10.1977	22.4786	25.4275	21.3347
OG1RF_12409		hypothetical protein	CDS	-2.05478	1.20376e-08	3.17033e-07	19.5065	20.462	23.3993	5.27948	5.39161	4.59662
OG1RF_12410	pgsA	CDP-diacylglycerol-glycerol-3-phosphate 3-phosphatidyltransferase	CDS	-1.7948	2.35296e-09	1.20145e-07	43.8097	43.5202	44.1504	11.5931	13.7747	12.4584
OG1RF_12414		hypothetical protein	CDS	2.29472	0.02009	0.0333102	4.19266	4.79646	4.78263	7.34773	23.0274	36.6779
OG1RF_12420	mscL	large conductance mechanosensitive channel protein	CDS	-1.34392	1.56727e-08	3.69934e-07	86.0916	92.1888	85.534	33.2009	32.454	38.1995
OG1RF_12439	recA	recombination protein A	CDS	1.08452	6.21406e-08	9.5384e-07	485.176	488.139	501.978	964.839	981.064	1182.63
OG1RF_12440	cinA	competence/damage-inducible protein CinA	CDS	1.85056	3.56836e-11	8.1164e-09	133.881	128.8	125.336	466.935	449.382	483.089
OG1RF_12442		FMN reductase	CDS	3.81369	4.13832e-14	1.03541e-10	154.666	155.027	136.641	2069.07	2093.89	2113.37
OG1RF_12443		Rrf2 family transcriptional regulator	CDS	3.68501	3.18897e-13	2.92297e-10	123.541	115.863	120	1646.05	1623.95	1352.96
OG1RF_12444		integral membrane protein	CDS	1.81755	6.99691e-10	5.47071e-08	22.8464	26.6225	26.4033	91.1663	85.3614	90.8546
OG1RF_12445		hypothetical protein	CDS	1.31894	2.57004e-08	5.25757e-07	26.897	27.2826	30.2373	70.8648	64.9428	74.814
OG1RF_12447		hypothetical protein	CDS	1.26135	4.55789e-06	2.37388e-05	6.14686	7.39271	7.31228	17.308	14.0182	18.6401
OG1RF_12452	ubiD	UbiD family decarboxylase	CDS	1.09971	2.27367e-06	1.37741e-05	18.5472	17.6017	19.0119	33.5274	38.6457	45.9345
OG1RF_12453		WxL domain surface protein	CDS	1.4248	1.0617e-08	2.91909e-07	18.938	18.1737	17.6285	49.8557	46.1244	51.0383
OG1RF_12454	ubiD2	UbiD family decarboxylase	CDS	1.74136	1.43862e-07	1.75305e-06	11.512	13.8613	10.7906	36.2488	36.176	48.3121
OG1RF_12455		hypothetical protein	CDS	2.08665	7.08859e-05	0.000231866	1.91867	2.33222	2.88539	5.87818	10.2615	13.9167
OG1RF_12456		WxL domain surface protein	CDS	1.83429	5.11266e-10	4.56853e-08	58.6261	53.9492	60.1979	192.946	195.628	227.549
OG1RF_12458		lipase	CDS	1.35063	1.4885e-08	3.61576e-07	110.004	104.598	114.783	317.368	263.667	259.154
OG1RF_12460	lrgB	murein hydrolase regulator LrgB	CDS	1.38172	5.8243e-10	4.85747e-08	1149.89	1079.82	1182.65	2958.09	2878.35	3055.48
OG1RF_12461	lrgA	murein hydrolase regulator LrgA	CDS	2.39805	0.00264237	0.00542792	140.028	127.612	141.186	554.781	486.741	1113.24
OG1RF_12471		hypothetical protein	CDS	1.70012	0.000492158	0.00121919	2.66482	3.1243	2.25297	6.64017	5.84381	13.4729
OG1RF_12472		ABC superfamily ATP binding cassette transporter, binding protein	CDS	1.0855	4.00686e-07	3.74073e-06	693.778	653.022	643.758	1383.82	1209.98	1630.37
OG1RF_12476		PTS family fructose/mannitol (fru) porter component IIA	CDS	-1.10415	2.47033e-05	9.55296e-05	48.2866	55.2253	66.6801	28.1391	21.2534	29.7988
OG1RF_12483		hypothetical protein	CDS	1.91745	0.010114	0.0178708	0.106593	0.440042	0.0790517	0.761987	1.00875	0.538914
OG1RF_12496		hypothetical protein	CDS	1.32192	0.00272888	0.00557815	2.62929	2.55224	3.99211	4.68078	6.74821	11.3172
OG1RF_12505		hypothetical protein	CDS	1.1158	5.29898e-09	2.00879e-07	252.27	266.489	270.831	546.726	575.998	588.399
OG1RF_12506		cell wall surface anchor family protein	CDS	2.81387	8.3052e-12	2.30884e-09	13.0399	13.3773	13.6759	89.6423	89.8138	102.457
OG1RF_12511		secreted protein	CDS	1.57323	4.05112e-08	7.15851e-07	9.23806	9.59292	9.72336	29.6631	24.9753	30.3694
OG1RF_12512		heptaprenyl diphosphate synthase component I	CDS	1.05814	1.00488e-07	1.37389e-06	33.9676	33.5312	33.2808	70.3749	65.1515	74.3384
OG1RF_12516	folE	GTP cyclohydrolase I	CDS	-1.05035	3.29772e-05	0.000120451	20.1105	24.2463	22.174	10.2324	13.1138	8.74943
OG1RF_12521		cro/CI family zinc-binding transcriptional regulator	CDS	-1.43711	2.34427e-09	1.20145e-07	100.588	99.6255	107.51	38.8069	39.2022	35.6634
OG1RF_12522		hypothetical protein	CDS	-1.31987	1.3167e-06	9.15616e-06	19.3999	24.9064	23.755	9.2527	8.03524	9.95406
OG1RF_12523		hydantoinase/oxoprolinase	CDS	-1.04286	3.94768e-07	3.71319e-06	43.0991	41.98	47.9844	20.5736	21.3925	22.571
OG1RF_12524		protein of hypothetical function DUF917	CDS	-1.62416	8.98725e-07	6.85552e-06	15.7402	19.5819	18.4981	4.68078	6.92213	5.73785
OG1RF_12525		cytosine/purine/uracil/thiamine/allantoin permease	CDS	-1.83236	2.09187e-08	4.59111e-07	27.2878	28.7347	35.4942	8.59957	8.20916	8.87623
OG1RF_12526		hypothetical protein	CDS	-1.48084	6.84624e-09	2.3772e-07	1109.95	1179.18	1255.02	412.561	480.201	377.018
OG1RF_12532	mdeA	putative methionine gamma-lyase	CDS	1.43832	0.0258814	0.0415364	10.0553	10.781	11.423	20.9002	48.8028	17.5623
OG1RF_12533		PTS family oligomeric beta-glucoside porter component IIC	CDS	1.17258	9.02644e-06	4.10621e-05	5.72049	7.04067	5.9684	15.9473	13.7051	12.6169
OG1RF_12542		protein of hypothetical function DUF951	CDS	1.35925	4.80912e-07	4.2219e-06	20.8212	20.3739	17.0356	43.8142	46.9592	58.5197
OG1RF_12543	parB	plasmid partition ParB protein	CDS	1.02879	3.83326e-08	7.0006e-07	53.6518	55.5333	57.3915	109.781	114.754	115.296
OG1RF_12544	soj	sporulation initiation inhibitor protein Soj	CDS	1.42745	7.27613e-09	2.3772e-07	45.8705	50.2088	50.2374	143.961	128.738	120.939
OG1RF_12545	gidB	16S rRNA methyltransferase GidB	CDS	2.02767	3.49328e-10	3.80009e-08	30.2369	25.9185	27.1543	118.816	102.615	118.498
OG1RF_12550		PTS family glucitol (glu) porter component IIA	CDS	-1.04027	0.00247961	0.00513151	2.34505	2.72826	2.09487	1.14298	1.25224	1.07783
OG1RF_12551	srlE	PTS family glucitol/sorbitol porter, IIB component	CDS	-1.31462	4.71849e-07	4.17161e-06	16.2021	15.2255	16.7985	6.47689	6.50472	6.40357
OG1RF_12552		PTS family glucitol (glu) porter component IIC	CDS	-1.39348	2.54936e-05	9.8282e-05	5.08093	6.55663	6.28461	2.06825	2.29578	2.40926
OG1RF_12553	srlR	transcriptional regulator SrlR	CDS	-1.03195	0.00984828	0.0174384	1.84761	1.36413	1.66009	1.08855	0.660907	0.697418
OG1RF_12572		citrate transporter	CDS	-1.77864	0.000109535	0.000333808	3.41098	3.91637	5.13836	1.63283	1.28703	0.792521
OG1RF_12573		GntR family transcriptional regulator	CDS	-2.05843	1.5837e-06	1.05664e-05	8.66956	11.3531	9.36763	1.63283	2.9219	2.37756
