# Supplementary material for: Genome-wide analysis of Enterococcus faecalis genes that facilitate interspecies competition with Lactobacillus crispatus
Source: J Bacteriol. 2025 Feb 4;207(3):e00438-24. doi: 10.1128/jb.00438-24 (PMC11925238; doi:10.1128/jb.00438-24)
Supplement: Table S2 — KEGG analysis of RNAseq analysis. [file jb.00438-24-s0003.xlsx]

## Sheet: Sheet1
Table S2. KEGG analysis of pathways differentially changed during co-culture relative to E. faecalis alone.
Pathway Identifier	Pathway	N	Up	P.Up
efi00010	Glycolysis / Gluconeogenesis	39	18	0.0346406
efi00400	Phenylalanine, tyrosine and tryptophan biosynthesis	8	7	0.00165211
efi00710	Carbon fixation by Calvin cycle	10	7	0.0132378
efi00730	Thiamine metabolism	11	8	0.00554589
efi01110	Biosynthesis of secondary metabolites	179	67	0.0390646
efi01230	Biosynthesis of amino acids	62	30	0.00312858
efi03010	Ribosome	57	50	4.0418e-19
efi03018	RNA degradation	14	10	0.00227053
efi03020	RNA polymerase	5	4	0.0354698
Pathway Identifier	Pathway	N	Down	P.Down
efi00190	Oxidative phosphorylation	24	18	2.63748e-05
efi00361	Chlorocyclohexane and chlorobenzene degradation	3	3	0.0353743
efi00562	Inositol phosphate metabolism	9	6	0.0392716
efi00564	Glycerophospholipid metabolism	16	9	0.0451701
