# Supplementary material for: Genome-wide analysis of Enterococcus faecalis genes that facilitate interspecies competition with Lactobacillus crispatus
Source: J Bacteriol. 2025 Feb 4;207(3):e00438-24. doi: 10.1128/jb.00438-24 (PMC11925238; doi:10.1128/jb.00438-24)
Supplement: Table S3 — Tnseq comparison data at 24hr. [file jb.00438-24-s0004.xlsx]

## Sheet: Sheet1
Table S3. List of differentially abundant E. faecalis transposon mutants during co-culture with L. crispatus relative to E. faecalis transposon library single-species macro-colony biofilm after 24 hr.
Position	locus_tag	old_locus_tag	minPos	maxPos	Orient	gene_id	NCBI_desc	protein_id	pfam_id	Ef24-1	Ef24-2	Ef24-3	Mix24-1	Mix24-2	Mix24-3	MonteCarlo	q value	Average Ef24	Average Mix24	Log2FC
2230332	OG1RF_RS10785	OG1RF_12109	2230066	2231340	-	dltD	D-alanyl-lipoteichoic acid biosynthesis protein DltD	AEA94796.1	PF04915,PF04918,PF04914	3.25909e-05	3.71219e-05	5.59932e-05	2.39111e-05	1.39727e-05	1.13143e-05	0.373184	0.0235608	4.1902e-05	1.63994e-05	-1.35338
2230724	OG1RF_RS10785	OG1RF_12109	2230066	2231340	-	dltD	D-alanyl-lipoteichoic acid biosynthesis protein DltD	AEA94796.1	PF04915,PF04918,PF04914	5.47062e-05	5.44455e-05	5.06092e-05	1.73899e-05	2.79453e-05	2.38858e-05	0.373184	0.00713797	5.32536e-05	2.30737e-05	-1.20663
2232264	OG1RF_RS10795	OG1RF_12111	2231609	2232814	-	dtlB	D-alanine transfer protein DltB	AEA94798.1	PF03062	2.56072e-05	7.42438e-06	2.69198e-05	3.26061e-06	5.82194e-06	2.51429e-06	0.373184	0.0271163	1.99838e-05	3.86561e-06	-2.37006
2231802	OG1RF_RS10795	OG1RF_12111	2231609	2232814	-	dtlB	D-alanine transfer protein DltB	AEA94798.1	PF03062	8.49692e-05	8.4143e-05	6.99914e-05	2.93455e-05	2.67809e-05	2.26286e-05	0.373184	4.21268e-11	7.97012e-05	2.62517e-05	-1.60219
2232441	OG1RF_RS10795	OG1RF_12111	2231609	2232814	-	dtlB	D-alanine transfer protein DltB	AEA94798.1	PF03062	4.65585e-05	4.20715e-05	3.98413e-05	1.08687e-05	1.39727e-05	1.76001e-05	0.373184	0.000265526	4.28237e-05	1.41471e-05	-1.5979
2233245	OG1RF_RS10800	OG1RF_12112	2232811	2234331	-	dltA	D-alanine--D-alanyl carrier protein ligase subunit 1	AEA94799.1	PF00501	4.53945e-05	2.72227e-05	3.23037e-05	1.73899e-05	5.82194e-06	1.13143e-05	0.373184	0.0118486	3.49737e-05	1.15087e-05	-1.60354
2233006	OG1RF_RS10800	OG1RF_12112	2232811	2234331	-	dltA	D-alanine--D-alanyl carrier protein ligase subunit 1	AEA94799.1	PF00501	6.98377e-05	6.80568e-05	6.56843e-05	1.19556e-05	2.56165e-05	3.64573e-05	0.373184	7.20058e-08	6.78596e-05	2.46765e-05	-1.45942
2233452	OG1RF_RS10800	OG1RF_12112	2232811	2234331	-	dltA	D-alanine--D-alanyl carrier protein ligase subunit 1	AEA94799.1	PF00501	4.19026e-05	5.93951e-05	7.10682e-05	2.4998e-05	2.44522e-05	1.63429e-05	0.373184	4.44424e-05	5.74553e-05	2.1931e-05	-1.38947
