# Supplementary material for: Genome-wide analysis of Enterococcus faecalis genes that facilitate interspecies competition with Lactobacillus crispatus
Source: J Bacteriol. 2025 Feb 4;207(3):e00438-24. doi: 10.1128/jb.00438-24 (PMC11925238; doi:10.1128/jb.00438-24)
Supplement: Table S4 — Tnseq comparison data at 48hr. [file jb.00438-24-s0005.xlsx]

## Sheet: Sheet1
Table S4. List of differentially abundant E. faecalis transposon mutants during co-culture with L. crispatus relative to E. faecalis transposon library single-species macro-colony biofilm after 48 hr.
Position	locus_tag	old_locus_tag	minPos	maxPos	Orient	gene_id	NCBI_desc	protein_id	pfam_id	Ef48-1	Ef48-2	Ef48-3	Mix48-1	Mix48-2	Mix48-3	MonteCarlo	q value	Average Ef72	Average Mix72	Log2FC
190394	NA	OG1RF_10193	190270	190404	+	NA	hypothetical protein	AEA92880.1	NA	7.13293e-05	5.90791e-05	8.32593e-05	2.07218e-05	3.6776e-05	3.42072e-05	0.373184	0.0475457	7.12225e-05	3.05683e-05	-1.2203
197148	OG1RF_RS00995	OG1RF_10199	196238	197449	-	ldh1	L-lactate dehydrogenase	AEA92886.1	PF00056,PF02866	7.78137e-05	9.08909e-05	8.16581e-05	0.000283197	0.000273981	0.000272289	0.373184	1.81197e-40	8.34543e-05	0.000276489	1.72817
197152	OG1RF_RS00995	OG1RF_10199	196238	197449	-	ldh1	L-lactate dehydrogenase	AEA92886.1	PF00056,PF02866	6.74386e-05	3.93861e-05	7.20513e-05	0.000174984	0.00022985	0.000212085	0.373184	1.60013e-31	5.96253e-05	0.000205639	1.78612
196692	OG1RF_RS00995	OG1RF_10199	196238	197449	-	ldh1	L-lactate dehydrogenase	AEA92886.1	PF00056,PF02866	5.96572e-05	6.21088e-05	7.20513e-05	0.000216427	0.000285014	0.000292814	0.373184	2.88558e-51	6.46058e-05	0.000264752	2.0349
196398	OG1RF_RS00995	OG1RF_10199	196238	197449	-	ldh1	L-lactate dehydrogenase	AEA92886.1	PF00056,PF02866	5.70634e-05	4.24158e-05	5.60399e-05	0.000225637	0.000286853	0.000244924	0.373184	1.00176e-53	5.18397e-05	0.000252471	2.28399
196781	OG1RF_RS00995	OG1RF_10199	196238	197449	-	ldh1	L-lactate dehydrogenase	AEA92886.1	PF00056,PF02866	3.11255e-05	3.78712e-05	4.00285e-05	0.000145052	0.00021514	0.000221663	0.373184	8.1902e-46	3.63417e-05	0.000193952	2.416
242006	OG1RF_RS01310	OG1RF_10233	241027	242211	+	metC	cystathionine gamma-synthase	AEA92920.1	PF01053	7.91106e-05	4.39306e-05	9.28661e-05	0.000165774	0.000150782	0.000172404	0.373184	2.43168e-11	7.19691e-05	0.000162987	1.1793
509453	OG1RF_RS02595	OG1RF_10490	509227	510321	+	NA	cell wall surface anchor family protein	AEA93177.1	PF06030	3.89069e-06	6.05939e-06	9.60684e-06	5.06532e-05	5.88416e-05	5.33633e-05	0.373184	8.92846e-13	6.51897e-06	5.4286e-05	3.05786
641868	OG1RF_RS03165	OG1RF_10606	639919	642567	+	polA	DNA-directed DNA polymerase I	AEA93293.1	PF02739,PF01367,PF00476	4.79851e-05	6.51385e-05	4.16296e-05	8.97943e-05	0.000159976	0.000134092	0.373184	6.85613e-11	5.15844e-05	0.000127954	1.31062
665450	OG1RF_RS03265	OG1RF_10627	663189	665792	+	aad	aldehyde-alcohol dehydrogenase	AEA93314.1	PF00171,PF00465	7.00324e-05	5.30197e-05	5.12365e-05	0.000156564	0.000104812	9.71485e-05	0.373184	0.00109046	5.80962e-05	0.000119508	1.04059
675602	OG1RF_RS03315	OG1RF_10637	675262	676314	+	oppC	oligopeptide ABC superfamily ATP binding cassette transporter, membrane protein	AEA93324.1	PF00528	4.9282e-05	4.39306e-05	4.96353e-05	0.000105911	0.000104812	8.0729e-05	0.373184	0.0114054	4.7616e-05	9.71506e-05	1.02878
715871	OG1RF_RS03535	OG1RF_10681	715868	716875	-	NA	aldose 1-epimerase	AEA93368.1	PF01263	9.46734e-05	0.000109069	0.000148906	5.75604e-05	6.25192e-05	5.33633e-05	0.373184	0.000600155	0.00011755	5.78143e-05	-1.02377
1728853	OG1RF_RS08510	OG1RF_11660	1728525	1729736	-	ndh2	NADH dehydrogenase	AEA94347.1	PF07992,PF00070	0.000159518	8.93761e-05	0.000136097	0.00029471	0.000296047	0.000202507	0.373184	1.60763e-13	0.00012833	0.000264421	1.04297
1729431	OG1RF_RS08510	OG1RF_11660	1728525	1729736	-	ndh2	NADH dehydrogenase	AEA94347.1	PF07992,PF00070	0.000115424	0.000122703	0.000134496	0.000416738	0.000279498	0.000265448	0.373184	7.947e-30	0.000124207	0.000320561	1.36785
1729978	OG1RF_RS08515	OG1RF_11661	1729765	1730670	-	ubiA	1,4-dihydroxy-2-naphthoate octaprenyltransferase	AEA94348.1	PF01040	0.000110236	0.000122703	0.000164917	0.000340758	0.000380632	0.000228504	0.373184	7.59116e-26	0.000132619	0.000316631	1.25552
1746502	OG1RF_RS08585	OG1RF_11674	1746469	1746813	-	NA	hypothetical protein	AEA94361.1	PF08866	0.000106345	0.000112099	0.000137698	0.000322339	0.000332823	0.000225768	0.373184	1.52003e-25	0.000118714	0.000293643	1.30657
1771883	OG1RF_RS08710	OG1RF_11697	1771145	1772308	-	NA	hypothetical protein (ybbR)	AEA94384.1	PF07949	0	0	1.60114e-06	2.53266e-05	2.57432e-05	1.09463e-05	0.373184	0.000772296	5.33713e-07	2.0672e-05	5.27547
2230610	OG1RF_RS10785	OG1RF_12109	2230066	2231340	-	dltD	D-alanyl-lipoteichoic acid biosynthesis protein DltD	AEA94796.1	PF04915,PF04918,PF04914	1.42659e-05	1.9693e-05	2.2416e-05	5.98629e-05	2.57432e-05	6.56779e-05	0.373184	0.0109783	1.87916e-05	5.0428e-05	1.42414
2230724	OG1RF_RS10785	OG1RF_12109	2230066	2231340	-	dltD	D-alanyl-lipoteichoic acid biosynthesis protein DltD	AEA94796.1	PF04915,PF04918,PF04914	2.20472e-05	1.66633e-05	1.60114e-05	4.83508e-05	5.33252e-05	7.79924e-05	0.373184	2.1634e-06	1.82407e-05	5.98895e-05	1.71514
2230332	OG1RF_RS10785	OG1RF_12109	2230066	2231340	-	dltD	D-alanyl-lipoteichoic acid biosynthesis protein DltD	AEA94796.1	PF04915,PF04918,PF04914	1.55627e-05	2.57524e-05	1.60114e-05	5.29556e-05	6.06804e-05	7.79924e-05	0.373184	2.55874e-07	1.91089e-05	6.38762e-05	1.74104
2231802	OG1RF_RS10795	OG1RF_12111	2231609	2232814	-	dtlB	D-alanine transfer protein DltB	AEA94798.1	PF03062	3.89069e-05	2.87821e-05	3.84274e-05	4.83508e-05	5.88416e-05	0.000109463	0.373184	0.00908418	3.53721e-05	7.22185e-05	1.02976
2232617	OG1RF_RS10795	OG1RF_12111	2231609	2232814	-	dtlB	D-alanine transfer protein DltB	AEA94798.1	PF03062	1.42659e-05	1.36336e-05	1.44103e-05	2.7629e-05	4.22924e-05	5.60998e-05	0.373184	0.0090752	1.41033e-05	4.20071e-05	1.5746
2232441	OG1RF_RS10795	OG1RF_12111	2231609	2232814	-	dtlB	D-alanine transfer protein DltB	AEA94798.1	PF03062	1.68596e-05	1.81782e-05	8.0057e-06	3.45363e-05	4.41312e-05	6.70461e-05	0.373184	6.54144e-05	1.43478e-05	4.85712e-05	1.75927
2232615	OG1RF_RS10795	OG1RF_12111	2231609	2232814	-	dtlB	D-alanine transfer protein DltB	AEA94798.1	PF03062	1.16721e-05	2.42376e-05	2.40171e-05	4.37459e-05	6.61968e-05	0.000102622	0.373184	1.4078e-10	1.99756e-05	7.08548e-05	1.82663
2233006	OG1RF_RS10800	OG1RF_12112	2232811	2234331	-	dltA	D-alanine--D-alanyl carrier protein ligase subunit 1	AEA94799.1	PF00501	2.4641e-05	3.48415e-05	1.92137e-05	4.37459e-05	7.53908e-05	7.38876e-05	0.373184	0.00147522	2.62321e-05	6.43414e-05	1.29442
2234070	OG1RF_RS10800	OG1RF_12112	2232811	2234331	-	dltA	D-alanine--D-alanyl carrier protein ligase subunit 1	AEA94799.1	PF00501	1.81565e-05	2.42376e-05	1.44103e-05	2.99314e-05	6.4358e-05	6.70461e-05	0.373184	0.00039783	1.89348e-05	5.37785e-05	1.50599
2233452	OG1RF_RS10800	OG1RF_12112	2232811	2234331	-	dltA	D-alanine--D-alanyl carrier protein ligase subunit 1	AEA94799.1	PF00501	1.81565e-05	1.9693e-05	1.44103e-05	4.14435e-05	7.53908e-05	5.88364e-05	0.373184	5.71414e-06	1.74199e-05	5.85569e-05	1.7491
2232998	OG1RF_RS10800	OG1RF_12112	2232811	2234331	-	dltA	D-alanine--D-alanyl carrier protein ligase subunit 1	AEA94799.1	PF00501	1.16721e-05	3.0297e-06	1.28091e-05	3.22339e-05	6.98744e-05	3.42072e-05	0.373184	2.78213e-06	9.17029e-06	4.54385e-05	2.30888
2235745	OG1RF_RS10810	OG1RF_12113	2234699	2236795	-	NA	ABC superfamily ATP binding cassette transporter, membrane protein	AEA94800.1	PF02687	3.761e-05	3.93861e-05	3.36239e-05	0.000115121	7.53908e-05	0.000125883	0.373184	9.95883e-11	3.68733e-05	0.000105465	1.51611
2567606	OG1RF_RS12440	OG1RF_12434	2565952	2568084	-	hexB	DNA mismatch repair protein HexB	AEA95121.1	PF02518,PF01119,PF08676	0.00032163	0.000378712	0.000395482	0.000184193	0.000110328	0.000161458	0.373184	1.71725e-30	0.000365275	0.000151993	-1.26498
