# Supplementary material for: Genome-wide analysis of Enterococcus faecalis genes that facilitate interspecies competition with Lactobacillus crispatus
Source: J Bacteriol. 2025 Feb 4;207(3):e00438-24. doi: 10.1128/jb.00438-24 (PMC11925238; doi:10.1128/jb.00438-24)
Supplement: Table S5 — Tnseq comparison data at 72hr. [file jb.00438-24-s0006.xlsx]

## Sheet: Sheet1
Table S5. List of differentially abundant E. faecalis transposon mutants during co-culture with L. crispatus relative to E. faecalis transposon library single-species macro-colony biofilm after 72 hr.
Position	locus_tag	old_locus_tag	minPos	maxPos	Orient	gene_id	NCBI_desc	protein_id	pfam_id	Ef72-1	Ef72-2	Ef72-3	Mix72-1	Mix72-2	Mix72-3	MonteCarlo	q value	Average Ef72	Average Mix72	Log2FC
449894	Intergenic_464_449789_449976	Intergenic_464_449789_449976	449789	449976	.	Intergenic_464_449789_449976	Intergenic_464_449789_449976	NA	NA	0.000362596	0.000402879	0.000517732	0.000119349	0.000139304	9.98952e-05	0.373184	9.83992e-43	0.000427736	0.000119516	-1.83952
450467	OG1RF_RS02320	OG1RF_10435	449977	450510	+	NA	hypothetical protein	AEA93122.1	PF04167	0.000221587	0.000232801	0	3.97829e-05	7.29689e-05	6.2097e-05	0.373184	5.62514e-30	0.000151463	5.8283e-05	-1.37782
509453	OG1RF_RS02595	OG1RF_10490	509227	510321	+	NA	cell wall surface anchor family protein	AEA93177.1	PF06030	6.66309e-05	4.34241e-05	0	5.96744e-06	1.32671e-05	1.88991e-05	0.373184	5.11364e-05	3.6685e-05	1.27112e-05	-1.52909
996971	OG1RF_RS04985	OG1RF_10956	996618	997490	+	dapA	dihydrodipicolinate synthase	AEA93643.1	PF00701	0.000492759	0.000471634	0.000776598	0.000266546	0.000319736	0.000280787	0.373184	9.42204e-12	0.00058033	0.000289023	-1.00569
1746502	OG1RF_RS08585	OG1RF_11674	1746469	1746813	-	NA	hypothetical protein	AEA94361.1	PF08866	0.000288217	0.000276225	0.000258866	0.000129295	0.00010879	7.82963e-05	0.373184	7.0473e-23	0.000274436	0.00010546	-1.37977
2037630	OG1RF_RS09885	OG1RF_11931	2037381	2038010	-	upp2	uracil phosphoribosyltransferase	AEA94618.1	PF00156	0.000398236	0.000325681	0.000517732	0.000125316	0.000115423	0.000118794	0.373184	1.32564e-37	0.000413883	0.000119845	-1.78806
2215425	Intergenic_2154_2215187_2215471	Intergenic_2154_2215187_2215471	2215187	2215471	.	Intergenic_2154_2215187_2215471	Intergenic_2154_2215187_2215471	NA	NA	0.000218487	0.000165253	0.000776598	0.000135262	0.00010481	0.000102595	0.373184	0.00990517	0.00038678	0.000114222	-1.75967
2442481	OG1RF_RS11820	OG1RF_12308	2442204	2442518	-	NA	thioredoxin family protein	AEA94995.1	PF00085	0.000241731	0.000266576	0.00595392	0.000111392	0.000133997	0.000102595	0.373184	2.6006e-16	0.00215408	0.000115995	-4.21494
